# Supplementary material for: Is bad news on TV tickers good news? The effects of voiceover and visual elements in video on viewers’ assessment
Source: PLoS One. 2020 Apr 15;15(4):e0231313. doi: 10.1371/journal.pone.0231313 (PMC7159199; doi:10.1371/journal.pone.0231313)
Supplement: S1 Data — (CSV) [file pone.0231313.s001.csv]

LP	film_wariant	walencja	dodatki	stimuli_sign	contra	srednia_emocje	sprawczosc	moralnosc	towarzyskosc	trust_level	cohesion_level	attractiveness_level	stimsign2	plec	rok_studiow	wiek	tryb	kierunek	PRE_1.1	PRE_1.2	PRE_1.3	PRE_1.4	PRE_1.5	PRE_1.6	PRE_1.7	PRE_2	PRE_3	PRE_4.1	PRE_4.2	PRE_4.3	PRE_4.4	PRE_4.5	PRE_4.6	PRE_4.7	PRE_4.8	PRE_4.9	PRE_4.10	PRE_4.11	PRE_5.1	PRE_5.2	PRE_5.3	PRE_5.4	PRE_5.5	PRE_6.1	PRE_6.2	PRE_6.3	PRE_6.4	PRE_6.5	PRE_6.6
1	15	3	5	2	1	1.11666666666667	1.45	.95	.95	3.6	3.5	4.25	2	1	3	24	1	1	5	2	3	4	4	2	1	1	3	7	7	6	6	6	4	3	6	6	5	5	2	4	5	4	5	3	3	4	2	2	1
2	14	3	4	1	2	1.61666666666667	1.45	1.45	1.95	4.8	6	5.5	2	1	3	21	1	1	3	4	4	4	3	5	4	4	4	7	7	6	6	5	5	5	5	5	5	5	4	5	5	5	4	4	4	3	3	3	3
3	13	3	3	2	1	1.28333333333333	1.45	.45	1.95	5.8	6.25	6.25	2	1	3	19	1	1	3	4	4	4	3	3	3	3	3	7	6	5	3	1	1	4	4	4	5	4	4	5	5	5	5	3	3	3	4	2	1
4	11	3	1			1.28333333333333	.45	1.7	1.7	3	5	2.25	2	1	5	23	1	2	4	4	3	5	3	5	4	5	2	4	5	5	6	2	3	3	4	5	5	6	2	3	4	3	2	5	4	4	3	4	4
5	12	3	2	1	2	-.0499999999999998	-1.05	-.3	1.2	1	4.5	1.25	2	1	1	25	1	1	4	5	5	4	3	5	5	3	1	2	3	3	2	1	2	3	7	6	7	7	3	5	4	7	3	5	2	4	1	2	1
6	11	3	1			1.45	.45	1.95	1.95	2.6	3.25	2.5	2	1	3	20	1	2	4	2	2	4	5	3	1	1	1	3	6	1	5	1	5	5	6	6	6	6	6	7	1	6	7	5	3	5	2	3	1
7	12	3	2	1	2	1.7	1.45	1.45	2.2	4.4	4.25	5	2	1	1	19	1	2	3	4	3	4	3	4	4	3	3	6	5	6	4	5	2	5	4	5	5	5	5	6	4	5	4	4	4	4	2	4	2
8	13	3	3	2	1	-.966666666666666	-1.05	-.3	-1.55	1.4	3.75	3	2	1	2	20	1	2	4	4	4	4	4	4	5	5	3	5	4	4	6	2	3	5	5	5	5	4	7	6	5	6	5	5	4	4	2	2	2
9	14	3	4	1	2	-.466666666666667	.2	-1.55	-.0499999999999998	1.2	2	3.25	2	1	1	19	1	2	4	5	5	4	3	5	5	7	3	5	4	6	5	2	3	4	4	5	5	6	3	6	5	5	5	5	3	5	2	2	2
10	15	3	5	2	1	.95	.45	1.2	1.2	5.2	6.5	4.75	2	1	1	19	1	2	3	5	5	4	4	5	4	4	4	5	5	5	3	4	1	2	5	5	6	5	6	7	6	6	5	4	4	4	3	4	2
11	11	3	1			.95	.95	.7	1.2	4.4	6.75	5.5	2	1	1	19	1	8	3	4	4	4	4	5	5	5	3	6	5	5	7	2	3	3	5	5	5	5	1	5	5	5	4	5	4	2	2	3	2
12	14	3	4	1	2	1.28333333333333	1.7	.95	1.2	4.8	5.25	5	2	1	1	17	1	8	3	4	4	3	4	5	4	4	3	5	5	6	6	4	4	4	5	6	4	4	4	5	4	5	3	4	3	3	2	2	2
13	12	3	2	1	2	3.2	3.2	3.2	3.2	3.4	7	7	2	1	1	17	1	8	3	4	4	4	4	4	2	7	3	7	7	2	7	2	2	7	7	7	6	6	7	7	1	7	7	4	2	4	1	2	1
14	13	3	3	2	1	.7	.7	.7	.7	5.2	6.75	4.75	2	1	1	17	1	8	4	5	4	4	4	4	4	6	2	6	6	5	5	3	2	4	4	5	5	4	3	4	4	5	4	4	3	4	2	4	3
15	15	3	5	2	1	.366666666666667	-.3	.45	.95	4	4.25	2.5	2	1	1	19	1	14	4	3	3	3	4	4	2	4	3	6	6	6	4	3	3	4	4	5	6	6	4	5	4	5	4	4	4	4	2	3	3
16	11	3	1			.366666666666667	.45	.2	.45	4.2	6	4.5	2	1	1	21	1	2	4	3	3	4	4	3	2	1	2	5	5	5	4	3	3	4	4	4	5	5	4	6	4	4	4	4	3	3	2	3	2
17	12	3	2	1	2	1.86666666666667	2.2	1.7	1.7	5.6	5.5	5.5	2	1	2	21	1	2	3	4	4	3	3	4	4	3	3	6	4	5	4	5	3	4	4	5	6	5	5	6	6	6	6	4	3	4	2	3	2
18	15	3	5	2	1	.0333333333333335	-1.05	.45	.7	4.4	1.75	2.75	2	1	1	20	1	8	4	3	3	4	5	3	3	6	1	4	1	2	5	3	4	4	3	3	6	6	4	2	3	3	2	5	4	4	3	3	4
19	14	3	4	1	2	1.36666666666667	.95	1.2	1.95	4	6.25	5.5	2	2	2	20	1	2	4	3	4	5	4	5	5	6	5	6	5	7	5	3	4	5	6	7	7	7	6	6	7	5	6	5	5	1	2	1	1
20	11	3	1			.45	.95	-.3	.7	3.8	5.75	3.75	2	2	2	24	1	2	3	3	5	5	4	5	4	3	4	5	7	7	7	1	1	6	7	7	7	4	6	6	6	6	6	4	4	3	2	5	1
21	11	3	1			1.7	.95	1.95	2.2	4.4	7	5.5	2	1	1	18	1	2	4	4	4	5	5	5	4	5	2	3	4	3	6	4	2	5	6	6	6	5	1	4	3	5	5	5	4	4	2	2	3
22	13	3	3	2	1	.533333333333334	.7	.45	.45	3.4	4.25	3.75	2	1	1	21	1	13	4	4	4	3	3	4	4	7	2	4	4	4	3	2	1	2	2	2	4	5	1	3	4	5	3	5	4	4	3	4	3
23	12	3	2	1	2	2.03333333333333	2.2	1.7	2.2	4.6	6.5	5.5	2	2	4	25	1	2	3	4	4	4	3	4	4	5	3	2	2	2	3	2	2	2	4	4	5	4	5	5	6	5	6	4	4	3	3	3	2
24	11	3	1			1.2	1.45	1.7	.45	3	5.25	3.25	2	2	3	24	1	8	3	4	2	4	4	4	3	6	3	4	5	5	4	3	2	3	5	4	6	5	5	6	5	7	4	4	3	2	2	2	2
25	11	3	1			1.7	1.95	1.7	1.45	6.4	6.5	3.25	2	1	2	22	1	4	5	4	3	4	4	4	2	5	2	4	4	2	1	1	1	2	5	5	5	5	2	5	5	6	3	4	4	4	3	3	3
26	11	3	1			.783333333333334	.7	.95	.7	1.4	6.5	2.25	2	1	3	21	1	2	4	2	4	4	3	5	5	4	2	6	6	5	5	3	3	5	6	6	6	6	5	6	6	6	6	4	3	3	2	3	2
27	11	3	1			.2	1.2	-.8	.2	1	3.75	2.25	2	2	3	23	1	2	4	5	4	4	4	4	4	1	3	7	6	5	5	7	3	5	7	7	7	7	4	7	6	7	7	1	1	1	1	4	1
28	11	3	1			1.45	1.7	1.45	1.2	4.4	4.75	4.5	2	1	3	21	1	2	3	3	2	3	4	2	3	2	2	7	7	7	7	5	4	6	7	7	5	5	6	6	5	6	6	4	3	3	3	3	2
29	11	3	1			.7	.45	.95	.7	5	6	4.5	2	2	3	20	1	2	4	3	4	3	5	4	5	2	3	6	6	5	6	4	3	3	7	7	7	7	1	6	5	6	4	3	2	2	1	2	2
30	11	3	1			.866666666666667	.45	.95	1.2	5	5.25	3.75	2	2	3	22	1	2	4	3	5	4	4	4	4	1	2	1	2	2	2	1	1	2	2	4	5	6	5	4	1	4	3	5	3	5	2	2	3
31	11	3	1			.616666666666667	.45	.2	1.2	3.2	5.75	3.25	2	1	1	21	1	4	4	3	3	4	4	2	3	4	3	6	6	6	7	6	4	6	6	6	5	6	6	6	5	5	5	4	3	2	2	3	2
32	11	3	1			.533333333333334	.45	.7	.45	4.8	6	3.75	2	1	1	19	1	2	4	5	5	4	5	5	4	5	2	5	4	3	5	2	2	3	5	2	4	4	1	3	4	5	3	5	3	2	3	4	3
33	11	3	1			2.2	2.2	2.2	2.2	6.4	7	7	2	1	1	20	1	2	4	4	3	4	4	3	2	3	3	6	5	5	3	2	2	4	6	5	6	6	5	5	4	5	4	5	4	4	2	3	2
34	11	3	1			.616666666666667	1.2	.2	.45	3.4	7	5.25	2	1	1	21	1	2	4	5	5	4	5	5	5	6	1	4	3	3	5	3	2	5	6	6	7	7	3	6	6	6	3	5	2	3	1	4	2
35	11	3	1			-2.13333333333333	-2.55	-2.55	-1.3	2.4	4.75	2.5	2	1	1	19	1	8	3	4	3	4	4	5	5	4	3	5	5	5	6	4	4	4	7	7	7	7	1	1	7	7	4	5	2	2	1	2	5
36	11	3	1			.95	.95	.45	1.45	4.6	6	4.5	2	1	1	19	1	8	3	4	3	3	4	3	3	3	3	6	6	5	3	2	4	3	4	4	6	7	4	4	4	5	4	4	3	3	2	3	3
37	11	3	1			1.61666666666667	1.95	1.2	1.7	5	5.25	3.75	2	2	1	19	1	8	4	4	5	4	3	5	4	4	1	7	5	5	3	2	2	4	5	4	4	5	5	6	4	5	3	5	5	4	3	3	2
38	12	3	2	1	2	1.36666666666667	1.7	1.45	.95	4.8	4.25	5.5	2	1	1	17	1	2	4	4	3	4	3	4	4	5	4	5	5	6	4	3	2	4	5	6	5	5	3	5	5	5	5	4	4	4	3	4	3
39	12	3	2	1	2	.616666666666667	.2	.2	1.45	4	3.25	4.5	2	1	1	17	1	2	3	3	2	3	4	4	3	3	3	5	4	3	4	1	2	3	5	4	4	6	4	7	4	3	4	3	2	3	1	3	5
40	12	3	2	1	2	.783333333333334	.7	.7	.95	4.2	3	4.25	2	1	3	21	1	8	3	4	4	5	4	4	4	5	1	3	5	4	4	3	3	4	5	3	7	6	2	2	5	5	2	4	3	4	3	3	4
41	12	3	2	1	2	.616666666666667	.45	.45	.95	3.4	4.75	3.75	2	1	3	21	1	8	3	4	3	4	4	3	3	5	3	6	5	4	4	3	3	4	6	5	6	7	3	5	5	6	4	4	4	2	2	3	3
42	12	3	2	1	2	.95	.45	.95	1.45	3.4	5	4.25	2	1	3	22	1	13	3	4	4	4	3	5	4	1	3	3	3	4	3	2	4	4	6	6	6	7	4	4	6	3	4	4	4	3	1	2	3
43	12	3	2	1	2	.95	1.2	.2	1.45	4.8	5.75	4	2	1	1	20	1	7	3	3	4	4	4	4	3	4	4	6	7	7	7	5	5	6	7	7	6	5	7	7	7	7	7	4	3	4	2	3	1
44	12	3	2	1	2	-.383333333333333	-.3	-1.05	.2	1.2	3	1.75	2	2	1	20	1	7	5	5	5	4	3	5	5	7	5	6	4	6	2	2	1	3	1	5	7	6	7	7	7	7	6	5	2	1	4	3	1
45	12	3	2	1	2	1.95	1.7	2.2	1.95	3.8	4.25	5	2	1	2	18	1	8	4	4	3	3	4	4	2	3	2	6	6	7	6	4	3	4	7	7	7	6	6	5	4	5	6	3	3	4	1	3	2
46	12	3	2	1	2	2.2	2.2	2.2	2.2	4	1	7	2	1	2	21	1	8	4	4	3	4	4	4	3	5	4	7	7	7	3	3	1	2	5	5	5	5	3	5	6	5	7	4	4	3	2	4	3
47	12	3	2	1	2	1.28333333333333	1.2	.7	1.95	3.6	4	3	2	1	2	20	1	8	3	4	5	4	3	5	4	3	4	6	7	5	5	3	3	4	5	4	5	6	4	5	2	5	7	4	4	3	1	3	3
48	12	3	2	1	2	1.86666666666667	1.7	1.7	2.2	4.4	5.5	5	2	1	1	21	1	25	4	3	2	4	3	4	4	5	5	6	5	5	3	3	3	3	3	4	5	5	5	6	5	5	4	1	3	2	3	3	2
49	12	3	2	1	2	1.2	1.45	.95	1.2	4.8	4.75	4.25	2	2	3	21	1	2	4	4	5	4	3	5	4	3	3	5	5	5	6	4	3	4	6	6	7	4	4	5	4	5	4	4	3	3	2	3	3
50	12	3	2	1	2	-.0499999999999998	.45	-.55	-.0499999999999998	3.2	3	4.5	2	2	3	19	1	2	3	4	3	4	4	4	4	3	3	4	3	2	6	2	3	4	5	4	7	5	3	4	6	6	4	3	4	5	3	4	1
51	12	3	2	1	2	-.633333333333333	-1.3	-1.05	.45	2.6	5	3.5	2	2	1	23	1	2	3	4	3	3	4	4	3	6	3	5	5	3	3	1	1	4	5	6	6	7	7	6	5	7	6	3	2	1	1	1	1
52	12	3	2	1	2	1.78333333333333	1.7	1.95	1.7	6.4	6.5	6	2	2	1	20	1	2	4	3	3	4	4	3	2	3	3	5	6	5	7	2	3	6	5	5	7	7	6	6	7	6	6	5	4	3	2	4	2
53	13	3	3	2	1	2.7	2.45	2.95	2.7	6.4	6.25	6.25	2	1	3	21	1	2	3	2	2	4	3	2	2	3	4	6	4	4	2	2	3	3	2	2	5	6	3	5	3	5	6	2	4	4	2	4	2
54	13	3	3	2	1	1.53333333333333	1.7	1.7	1.2	5.4	5.25	6	2	1	1	19	1	3	3	4	4	3	4	4	3	3	5	6	6	5	5	3	3	3	3	5	5	5	5	6	5	5	6	4	4	4	3	4	2
55	13	3	3	2	1	2.7	2.2	2.7	3.2	5.2	6.5	6	2	1	3	20	1	8	3	4	3	4	4	3	2	3	3	6	6	6	5	4	4	6	7	7	7	7	5	7	6	7	5	5	4	4	2	3	2
56	13	3	3	2	1	1.86666666666667	2.2	1.45	1.95	4	5.5	3	2	1	3	24	1	8	3	4	3	4	3	4	3	3	4	5	5	6	5	2	2	3	5	5	5	6	2	3	5	5	4	4	4	4	3	3	4
57	13	3	3	2	1	1.78333333333333	1.7	1.7	1.95	5.8	6	5.25	2	1	4	21	2	2	4	3	3	3	4	4	2	2	2	6	6	6	3	3	3	3	5	5	6	6	5	7	5	7	5	5	3	2	2	2	3
58	13	3	3	2	1	.7	.2	.7	1.2	3.8	5.75	2.75	2	2	3	28	1	2	4	3	3	3	4	4	3	4	2	3	4	5	5	2	2	4	7	6	6	6	5	6	6	7	6	4	4	4	2	3	2
59	13	3	3	2	1	.45	.7	.2	.45	3.4	5.5	4.5	2	2	3	20	1	2	3	4	5	3	5	5	5	1	3	6	4	3	2	2	1	2	3	5	6	4	7	5	4	5	4	4	3	4	3	3	3
60	13	3	3	2	1	1.2	1.45	.7	1.45	5.2	5.5	4.75	2	1	1	19	1	2	3	2	3	4	5	3	2	2	2	7	5	6	2	2	2	6	6	6	7	7	6	7	6	6	4	4	3	3	1	2	1
61	13	3	3	2	1	.95	.7	.45	1.7	4.6	7	4.75	2	1	4	25	1	2	4	4	4	3	5	4	4	3	2	3	5	2	1	1	1	2	4	3	4	5	2	2	4	4	4	5	4	4	2	2	3
62	13	3	3	2	1	1.45	1.45	1.45	1.45	5.8	7	5.5	2	1	4	25	1	2	3	4	3	4	3	4	3	5	3	3	3	4	2	1	1	1	2	2	4	5	3	5	4	4	2	5	4	5	3	4	3
63	13	3	3	2	1	1.7	2.7	1.2	1.2	4	5.75	5	2	2	1	20	1	2	3	4	4	3	4	4	3	3	3	5	3	5	4	3	2	3	3	3	4	6	6	6	3	4	4	4	4	4	3	4	2
64	13	3	3	2	1	.533333333333334	.2	.7	.7	3	5	4	2	2	3	21	1	1	3	5	3	4	3	4	4	7	5	6	6	5	6	4	5	5	7	6	6	7	6	7	6	7	6	4	2	1	1	2	1
65	13	3	3	2	1	1.28333333333333	1.2	1.45	1.2	6.2	7	6.25	2	1	1	19	1	2	4	5	4	3	4	4	4	5	3	5	5	5	6	3	2	3	5	5	5	5	5	6	4	6	4	4	4	4	2	4	2
66	13	3	3	2	1	.366666666666667	.95	-.3	.45	2	5.5	2.75	2	2	1	29	1	11	3	4	5	4	3	5	5	6	2	5	4	4	3	4	3	5	6	6	6	6	4	5	5	6	4	5	4	4	2	3	3
67	13	3	3	2	1	.366666666666667	.7	.2	.2	3.4	6.25	5	2	1	1	19	1	11	3	4	4	4	3	4	4	5	3	4	6	5	7	2	1	5	7	6	6	7	6	7	7	7	4	1	4	3	2	4	2
68	13	3	3	2	1	.283333333333333	-.3	-.0499999999999998	1.2	3	6.25	3.75	2	1	1	23	1	11	3	4	4	4	4	5	4	4	3	7	3	3	3	3	2	3	4	3	5	4	3	5	4	4	5	1	3	3	3	3	3
69	14	3	4	1	2	.783333333333334	.7	.45	1.2	3.2	3.25	4.5	2	1	4	22	1	2	4	2	2	4	5	3	2	2	1	4	5	3	4	2	2	3	4	5	4	4	5	5	4	5	3	4	4	4	3	3	2
70	14	3	4	1	2	.45	1.2	-.0499999999999998	.2	3	6.75	4	2	1	4	21	1	2	3	4	3	3	4	5	3	6	2	7	5	6	3	4	6	3	3	6	5	6	2	6	5	6	6	4	4	4	2	3	2
71	14	3	4	1	2	.783333333333334	.7	.45	1.2	3	6.75	3.5	2	1	4	22	1	2	4	3	4	3	4	3	3	3	1	4	4	3	2	2	2	2	5	4	6	6	6	6	5	6	6	5	3	4	2	2	3
72	14	3	4	1	2	.366666666666667	.2	.2	.7	3.8	5	4	2	1	2	21	1	2	4	3	3	3	4	4	3	2	3	4	4	3	3	3	3	3	4	4	4	5	4	4	4	5	5	3	4	3	3	3	3
73	14	3	4	1	2	.95	.7	.95	1.2	4.4	5	4	2	2	4	22	2	2	3	4	4	4	4	5	4	5	4	4	5	3	3	4	3	3	5	5	4	4	5	5	4	5	5	4	4	2	3	3	2
74	14	3	4	1	2	1.45	1.45	1.7	1.2	5.6	5.5	5.25	2	2	1	24	1	2	3	4	3	4	4	4	4	3	3	5	5	5	3	3	3	3	5	3	4	4	2	5	3	3	3	4	3	3	3	4	3
75	14	3	4	1	2	1.45	1.7	.7	1.95	2.6	6	2.75	2	2	1	21	1	2	4	3	3	4	4	3	3	5	4	5	4	3	5	3	3	5	5	6	5	6	5	6	5	5	4	4	3	2	2	2	2
76	14	3	4	1	2	.116666666666667	-.55	.45	.45	3.6	4.75	4.25	2	1	1	19	1	2	3	4	4	3	4	4	4	4	2	5	5	6	6	3	3	4	4	5	4	5	4	5	5	5	4	4	3	4	2	3	3
77	14	3	4	1	2	1.53333333333333	.7	1.95	1.95	6	4.25	6.75	2	1	1	19	1	2	3	4	4	4	3	5	5	7	2	7	6	7	6	2	1	5	6	6	5	5	7	7	6	7	2	5	3	5	1	2	2
78	14	3	4	1	2	.283333333333333	-.0499999999999998	.2	.7	2.8	2.25	4.5	2	1	5	24	1	3	3	4	4	3	4	5	5	5	5	5	4	3	3	2	2	2	2	3	4	5	4	6	6	6	2	1	4	3	2	4	2
79	14	3	4	1	2	.616666666666667	.7	.2	.95	3.2	4.5	3.5	2	1	5	25	1	4	3	4	4	3	4	4	3	7	5	6	4	5	4	3	3	4	3	4	6	5	3	7	5	4	5	1	3	1	3	3	1
80	14	3	4	1	2	.2	.2	-.8	1.2	5	4.5	4	2	1	1	19	1	2	3	4	3	3	3	4	3	2	4	6	5	5	2	2	3	5	5	5	5	5	7	7	5	5	5	4	4	4	2	2	1
81	14	3	4	1	2	-.3	-2.8	-.55	2.45	2.2	7	6.25	2	2	1	19	1	2	4	5	5	4	5	5	5	6	4	7	6	5	7	7	5	7	7	7	7	7	6	4	7	4	7	5	1	1	1	1	1
82	14	3	4	1	2	.533333333333334	.7	-.3	1.2	4.4	5.75	3.75	2	2	1	22	1	2	3	2	4	4	4	2	4	7	4	6	6	3	3	1	1	5	7	7	7	7	7	7	7	7	7	1	3	1	1	2	1
83	14	3	4	1	2	.45	.45	.2	.7	2.8	5.5	2.5	2	1	1	20	1	2	3	5	4	3	4	4	2	3	3	4	5	5	4	2	2	4	5	6	7	6	2	7	4	6	5	5	3	1	1	3	2
84	14	3	4	1	2	1.11666666666667	1.45	.7	1.2	4	3.75	3.5	2	1	2	20	1	4	4	3	2	3	3	3	3	3	4	6	6	6	4	3	3	3	5	5	5	4	4	6	4	4	4	4	4	4	2	4	3
85	15	3	5	2	1	.283333333333333	-.55	.45	.95	3.4	5.75	3.75	2	1	1	19	1	2	4	3	3	4	4	4	3	5	3	6	5	5	3	2	3	3	5	4	5	6	2	2	3	5	4	4	4	4	3	3	4
86	15	3	5	2	1	.866666666666667	1.45	.2	.95	3.6	6	5	2	2	4	22	1	2	3	4	4	4	4	4	4	6	5	6	7	7	3	3	3	3	3	6	6	7	6	7	4	6	5	1	3	1	2	3	2
87	15	3	5	2	1	1.2	.7	.95	1.95	5.6	5.75	5.5	2	2	3	21	1	2	3	4	4	4	5	4	3	7	5	3	5	2	2	3	2	2	4	3	6	7	7	5	7	5	6	4	3	2	3	2	1
88	15	3	5	2	1	2.2	2.45	1.95	2.2	4.6	6.25	5.25	2	1	1	20	1	12	4	4	4	4	4	5	3	3	3	4	6	7	3	3	4	4	5	5	5	5	6	6	5	6	4	3	4	4	3	4	2
89	15	3	5	2	1	.116666666666667	-.0499999999999998	-.0499999999999998	.45	2	5.5	2.75	2	1	1	20	1	12	4	5	4	3	4	5	4	5	1	3	5	5	6	2	2	5	6	5	7	6	6	7	6	7	5	5	3	2	2	3	2
90	15	3	5	2	1	1.2	1.2	1.2	1.2	4.8	5	3.5	2	1	2	20	1	4	3	5	5	3	4	5	4	5	2	6	6	4	4	2	1	5	4	3	6	5	4	4	2	3	4	3	4	5	4	5	3
91	15	3	5	2	1	1.03333333333333	.95	.7	1.45	3.4	6.25	4.25	2	1	2	20	1	2	3	4	4	3	4	4	4	2	3	6	6	6	4	3	1	3	5	6	7	4	5	7	4	6	4	3	4	3	2	3	3
92	15	3	5	2	1	1.95	1.45	1.95	2.45	5.8	7	5.75	2	1	2	21	1	2	4	3	4	3	5	5	3	2	1	3	3	6	5	2	2	5	6	4	4	6	6	5	3	4	4	4	4	5	2	4	3
93	15	3	5	2	1	2.36666666666667	2.2	2.95	1.95	6	6.25	6.75	2	2	1	19	1	2	4	3	3	3	4	3	2	5	3	5	5	6	5	2	2	2	3	6	6	5	4	6	6	6	5	4	4	5	2	4	1
94	15	3	5	2	1	2.61666666666667	2.7	2.45	2.7	5.6	6	4.5	2	1	2	20	1	12	4	3	3	4	4	4	3	3	1	6	5	4	4	3	3	2	4	4	5	4	5	5	6	6	7	5	3	4	2	2	3
95	15	3	5	2	1	1.53333333333333	1.95	1.2	1.45	4	4.5	4	2	1	4	22	1	2	3	4	5	4	3	5	5	2	2	6	6	6	5	3	1	4	6	6	5	5	3	5	4	5	5	4	4	4	2	2	2
96	15	3	5	2	1	.7	.45	.7	.95	4.6	6.75	5	2	2	2	19	1	3	5	2	3	4	4	3	2	5	4	5	5	6	5	3	2	5	5	5	5	5	3	5	3	5	3	4	4	3	3	4	3
97	15	3	5	2	1	1.11666666666667	1.2	.7	1.45	4.6	6.25	5.75	2	2	1	19	1	2	4	5	5	5	5	5	5	1	3	5	7	6	4	3	2	4	5	5	6	6	4	6	4	6	4	4	3	3	2	4	1
98	15	3	5	2	1	1.03333333333333	-.0499999999999998	1.7	1.45	4.2	4	4.5	2	1	3	20	1	2	4	3	2	4	5	4	2	3	1	5	3	2	1	2	2	2	3	5	6	5	6	6	7	7	6	4	2	2	2	4	1
99	15	3	5	2	1	2.61666666666667	2.95	2.7	2.2	5.4	5.5	4.25	2	1	1	19	1	2	3	4	3	3	3	3	3	5	4	5	5	4	4	2	2	3	4	5	6	5	4	5	5	5	5	4	4	3	2	3	3
100	15	3	5	2	1	-.133333333333333	-.55	.45	-.3	3.2	3.75	3	2	1	1	17	1	2	4	4	4	3	4	4	4	3	3	5	5	4	3	3	3	4	4	5	5	5	5	3	4	4	5	4	3	4	3	4	4
101	15	3	5	2	1	-.3	-1.05	-.0499999999999998	.2	2	5.75	3.75	2	2	3	23	1	9	3	4	3	4	3	4	3	7	2	6	4	5	3	3	1	3	4	4	4	5	3	2	3	4	3	2	4	4	3	3	2
102	15	3	5	2	1	1.28333333333333	1.45	.45	1.95	3	5	4.25	2	1	1	19	1	2	4	4	3	4	4	5	5	2	2	5	5	7	7	2	3	7	7	6	6	6	5	7	4	7	4	5	3	4	2	3	2
103	15	3	5	2	1	1.03333333333333	.7	.2	2.2	3.6	4.75	3.5	2	2	1	19	1	2	3	4	3	4	3	4	4	6	4	6	6	5	4	2	2	2	3	5	6	7	6	6	6	6	4	2	2	1	2	2	2
104	15	3	5	2	1	.533333333333334	.2	.45	.95	2.4	6.25	3.25	2	2	1	19	1	2	3	4	4	3	4	4	4	5	3	6	5	4	4	2	2	4	5	5	4	4	2	3	4	5	2	5	4	4	3	3	4
105	15	3	5	2	1	.95	.95	.95	.95	5	5.75	4.25	2	2	1	19	1	2	4	5	3	4	4	5	5	6	3	6	2	3	3	1	1	3	7	7	7	7	6	6	4	7	6	4	4	3	2	3	3
106	15	3	5	2	1	.116666666666667	.45	-.55	.45	3.4	5.5	3.5	2	2	1	19	1	2	3	3	4	3	4	4	4	1	3	4	3	6	3	3	2	3	6	7	6	4	3	4	4	5	6	3	2	4	2	2	4
107	15	3	5	2	1	-.55	-.8	-.0499999999999998	-.8	1.8	6.25	3	2	1	1	25	1	2	4	4	4	3	5	4	4	1	3	7	7	7	5	5	4	4	7	6	6	7	4	4	5	5	4	2	2	3	2	3	2
108	15	3	5	2	1	2.03333333333333	1.45	1.95	2.7	5.2	6.25	4.75	2	1	1	21	1	2	4	3	3	5	4	4	3	6	2	6	7	5	6	2	2	3	2	5	7	7	1	5	2	2	3	5	4	4	2	4	4
109	15	3	5	2	1	1.61666666666667	1.95	1.45	1.45	4.4	5.25	5	2	2	2	21	1	2	4	4	2	4	4	3	3	7	5	5	6	5	6	2	4	6	6	6	6	6	6	6	5	5	6	4	4	1	1	2	2
110	15	3	5	2	1	.116666666666667	-2.3	1.2	1.45	4.2	2.25	4.75	2	1	1	21	1	2	4	2	2	3	4	4	1	1	2	3	2	3	1	1	11	2	5	6	6	5	1	4	3	4	2	3	4	5	2	4	3
111	14	3	4	1	2	.866666666666667	.2	1.2	1.2	2.6	4	3.5	2	2	4	25	1	2	4	4	5	4	4	4	4	6	5	6	7	6	6	4	4	5	5	5	6	7	1	7	4	7	5	2	4	1	1	2	1
112	14	3	4	1	2	1.45	2.2	.95	1.2	5.4	5	4.5	2	2	4	26	1	2	3	4	4	4	4	4	4	3	3	6	6	4	5	3	2	4	4	5	5	6	6	6	4	5	4	4	2	3	2	3	1
113	15	3	5	2	1	1.45	1.7	.7	1.95	3.8	6.5	5.75	2	1	1	19	1	4	3	5	3	4	5	5	5	5	3	7	6	5	4	4	5	4	5	6	5	5	5	7	4	5	5	5	4	3	2	4	3
114	15	3	5	2	1	.366666666666667	-.0499999999999998	.45	.7	2	5	2.5	2	1	1	20	1	2	3	4	4	4	4	5	4	3	5	5	5	5	3	1	1	2	6	6	7	7	5	6	6	6	6	4	2	1	2	2	3
115	15	3	5	2	1	.783333333333334	.7	.45	1.2	3.8	5.5	4.25	2	1	2	21	1	2	3	4	4	4	3	4	3	2	3	6	5	5	6	3	3	4	5	6	5	5	5	5	4	5	5	3	3	4	2	3	2
116	15	3	5	2	1	1.61666666666667	2.2	1.45	1.2	6.8	6.25	6.25	2	2	2	19	1	2	3	5	4	5	5	5	3	5	5	5	5	5	4	2	2	3	2	1	4	6	5	6	7	5	4	2	4	1	2	4	2
117	15	3	5	2	1	2.61666666666667	2.45	2.45	2.95	5	6.75	6.5	2	1	2	20	1	2	4	5	4	3	4	5	3	3	4	7	6	6	5	4	3	5	5	6	6	5	6	7	4	7	5	5	3	3	1	3	1
118	11	3	1			.95	.45	1.7	.7	4.8	5.75	5.25	2	1	1	19	1	4	3	3	3	4	3	5	3	4	1	5	6	7	7	4	2	4	7	6	4	7	4	6	7	7	4	5	5	4	1	3	3
119	11	3	1			.616666666666667	.2	.45	1.2	5	6.5	4.5	2	1	1	19	1	4	3	4	2	4	3	5	4	3	3	5	5	4	3	2	2	4	5	5	6	6	3	6	4	6	4	5	4	4	2	3	1
120	11	3	1			.866666666666667	.95	.95	.7	3.4	4	2.25	2	1	1	19	1	4	5	3	3	4	4	2	2	4	1	5	4	6	5	3	3	5	6	6	5	6	6	6	6	6	6	3	3	3	2	3	2
121	11	3	1			1.95	2.2	2.2	1.45	6.2	6.25	6	2	1	1	22	1	2	3	3	4	4	5	4	4	4	2	6	6	6	6	1	1	4	7	7	7	7	2	7	4	7	3	4	4	1	1	4	1
122	15	3	5	2	1	.616666666666667	.2	.45	1.2	4.8	7	6.5	2	2	1	20	1	2	4	3	3	4	5	3	3	1	3	5	6	5	4	1	1	3	4	4	4	4	3	6	4	4	4	3	4	3	2	3	1
123	15	3	5	2	1	.0333333333333335	.2	-.3	.2	1.2	5.5	2.75	2	2	1	21	1	2	4	3	2	3	4	4	3	7	2	2	2	3	5	1	2	5	6	4	7	4	7	6	7	6	6	3	2	3	2	4	1
124	11	3	1			1.61666666666667	.7	1.95	2.2	4.2	5.5	5.75	2	1	2	20	1	11	3	4	4	3	3	4	4	2	3	6	4	6	2	2	1	4	4	5	4	5	4	6	3	5	4	5	5	4	3	3	2
125	15	3	5	2	1	1.36666666666667	1.2	.7	2.2	5.8	7	5.5	2	2	2	23	1	11	4	3	2	4	4	4	2	6	4	2	5	3	6	3	1	7	5	7	6	7	6	7	5	7	2	4	4	2	1	4	1
126	11	3	1			1.53333333333333	1.2	1.45	1.95	4.2	6.25	6	2	2	1	19	1	4	4	5	3	3	5	5	4	4	3	3	5	4	6	2	2	4	7	5	6	5	6	7	5	7	7	4	4	2	1	3	1
127	11	3	1			.616666666666667	1.2	-.0499999999999998	.7	3.6	6	5.5	2	2	1	19	1	2	3	4	4	3	5	4	4	7	4	4	5	6	3	3	3	3	5	5	5	5	6	6	7	4	4	3	2	2	2	2	3
128	11	3	1			1.95	1.2	2.7	1.95	4.6	6.75	4.75	2	2	2	22	1	2	4	4	4	4	4	5	5	3	4	5	6	2	6	2	1	2	3	5	6	6	3	2	2	6	3	5	4	1	2	4	3
129	12	3	2	1	2	1.11666666666667	.95	.95	1.45	4.6	5.5	4.75	2	1	2	20	1	10	3	4	4	4	4	5	5	3	3	5	6	5	5	3	2	3	5	5	5	5	6	7	7	7	6	5	4	3	2	4	1
130	12	3	2	1	2	1.7	1.2	1.45	2.45	5	6.75	4.75	2	1	2	21	1	10	3	4	3	4	4	5	5	4	2	4	2	2	2	1	1	2	4	5	5	5	1	1	2	6	4	5	4	4	3	4	3
131	15	3	5	2	1	1.7	1.45	1.45	2.2	5	5.5	4.75	2	2	2	23	1	2	4	3	4	3	4	5	4	3	3	4	6	4	5	4	2	4	5	2	5	5	2	2	4	4	4	4	3	4	3	4	4
132	15	3	5	2	1	.616666666666667	.7	.45	.7	5.4	7	5	2	2	5	31	2	2	4	5	5	4	5	3	3	3	2	2	2	2	2	1	1	3	3	4	5	5	2	7	2	2	4	5	5	5	5	5	3
133	12	3	2	1	2	.866666666666667	.95	.95	.7	3.2	6	3	2	1	2	21	1	2	4	3	2	3	3	3	3	1	3	5	5	3	5	4	4	5	5	6	6	6	6	6	6	6	4	4	4	4	1	3	1
134	12	3	2	1	2	.45	-.55	.7	1.2	3.6	1.25	4.5	2	2	2	22	1	2	3	5	4	4	4	5	2	3	4	3	3	3	4	5	5	5	6	7	7	7	4	7	4	7	5	4	3	1	1	4	1
135	12	3	2	1	2	1.86666666666667	1.95	2.2	1.45	2.2	3.25	3.75	2	2	2	24	1	2	3	4	5	4	3	5	4	4	1	4	3	1	1	1	1	2	4	3	5	5	1	1	1	2	1	5	4	5	3	4	4
136	12	3	2	1	2	.866666666666667	.7	.95	.95	2	2	3.25	2	1	3	22	1	2	4	4	3	4	4	4	3	2	2	6	6	5	4	3	4	5	5	4	4	5	7	7	5	5	4	5	4	4	2	2	2
137	12	3	2	1	2	-.883333333333333	-1.8	-1.8	.95	1	1.75	3.75	2	1	3	22	1	2	3	4	4	4	4	5	3	7	3	3	3	3	5	3	1	3	3	7	5	5	1	1	1	5	1	5	4	5	2	3	5
138	12	3	2	1	2	.866666666666667	.7	.45	1.45	4.2	5	5.75	2	1	4	22	1	2	4	3	3	3	4	3	3	3	2	5	6	4	3	4	3	5	3	5	6	7	4	5	4	5	4	5	3	4	2	3	3
139	13	3	3	2	1	.866666666666667	.45	.95	1.2	3.8	4.75	4.25	2	1	3	21	1	2	3	4	2	3	4	4	3	3	4	5	4	5	5	2	3	4	5	5	5	4	5	5	5	5	3	5	4	4	2	2	3
140	13	3	3	2	1	1.2	.2	1.45	1.95	1.4	6.75	1.5	2	1	1	19	1	2	4	2	3	3	4	3	3	2	3	6	5	6	5	4	2	4	5	5	6	6	3	6	4	6	5	3	4	2	2	4	2
141	13	3	3	2	1	.7	.7	.45	.95	2.4	6.25	6	2	1	1	19	1	2	5	3	2	5	3	1	2	3	2	7	7	6	5	3	2	5	7	7	7	7	2	5	4	7	3	5	2	5	1	1	2
142	13	3	3	2	1	-.3	-1.3	-.0499999999999998	.45	2.6	4.25	3.25	2	1	1	19	1	9	3	4	4	4	4	4	4	5	4	3	7	4	6	4	4	5	5	5	5	6	6	4	4	6	6	4	4	4	3	4	4
143	13	3	3	2	1	1.95	2.2	1.7	1.95	5.4	5.5	6.5	2	1	1	20	1	9	3	4	4	3	4	5	5	4	3	7	7	5	3	3	2	4	7	5	5	5	4	4	5	5	3	4	5	3	2	3	2
144	13	3	3	2	1	.366666666666667	.45	.2	.45	3	5.75	4.5	2	1	1	19	1	9	3	3	3	4	3	4	4	4	3	6	5	5	2	2	2	2	7	7	5	6	5	3	6	7	5	4	3	3	1	3	3
145	14	3	4	1	2	2.36666666666667	2.2	2.2	2.7	4.6	5.5	3.75	2	1	1	21	1	9	4	3	3	3	4	4	3	4	3	5	4	4	6	2	2	4	7	7	7	7	6	7	6	7	5	3	4	2	1	3	1
146	14	3	4	1	2	1.95	1.95	1.45	2.45	5.6	6.5	5.25	2	1	1	19	1	9	4	5	3	4	3	5	4	1	4	4	6	6	7	2	2	5	7	7	5	6	5	7	4	5	6	4	3	5	2	3	2
147	14	3	4	1	2	1.36666666666667	.95	1.7	1.45	6	6.25	6.5	2	1	1	16	1	2	4	4	4	3	3	4	3	5	3	4	4	5	4	3	2	3	3	4	4	5	4	5	4	4	3	3	4	4	2	3	2
148	14	3	4	1	2	.866666666666667	.95	.7	.95	5.2	5.25	2.75	2	1	1	17	1	2	3	4	4	3	4	4	3	4	3	5	5	3	4	2	2	3	6	5	5	4	4	5	5	5	5	3	3	5	4	4	3
149	14	3	4	1	2	.783333333333334	.45	.95	.95	4	5.75	4.25	2	2	1	20	1	2	3	4	4	4	4	4	4	3	4	5	6	6	6	3	2	3	6	7	7	7	5	6	6	6	5	4	3	4	1	4	1
150	14	3	4	1	2	1.2	.95	.45	2.2	2.6	5.25	1.75	2	1	2	21	1	4	3	4	4	4	4	5	4	4	3	5	5	6	7	3	3	3	7	7	7	7	7	7	7	7	7	4	1	1	2	2	1
151	14	3	4	1	2	2.36666666666667	2.45	1.95	2.7	5.8	7	6.25	2	2	2	19	1	4	4	5	3	4	4	3	2	3	4	7	7	7	6	5	4	6	7	7	7	6	1	6	7	7	7	4	3	1	1	3	1
152	14	3	4	1	2	.533333333333334	1.45	-.55	.7	2.2	5.75	4.75	2	2	1	20	1	12	4	4	4	5	4	5	5	6	5	3	6	4	2	1	3	6	6	6	6	7	4	7	7	7	5	2	3	1	3	4	1
153	14	3	4	1	2	1.03333333333333	.95	.7	1.45	2.8	4	5	2	1	1	20	1	2	3	4	4	4	4	4	4	5	4	5	3	5	3	3	3	3	5	5	5	5	3	6	5	5	5	4	4	3	3	3	2
154	7	1	2	1	1	-1.88333333333333	-2.05	-1.8	-1.8	4.2	5.5	5	1	1	1	20	1	2	3	4	4	4	4	3	3	4	2	3	2	2	4	1	1	1	5	3	5	4	6	6	3	5	4	4	3	4	3	4	3
155	7	1	2	1	1	-.383333333333333	-.0499999999999998	-.0499999999999998	-1.05	2.8	3	2.25	1	1	1	20	1	2	3	4	4	4	4	4	4	3	2	6	5	6	7	1	1	4	6	6	6	5	5	6	3	4	6	5	4	4	1	4	2
156	7	1	2	1	1	-.466666666666667	-1.3	-.0499999999999998	-.0499999999999998	6.4	7	6.75	1	1	1	17	1	7	3	5	5	4	3	5	1	6	2	7	6	6	6	5	5	6	5	5	4	4	5	7	4	5	3	2	5	5	4	4	3
157	7	1	2	1	1	-1.71666666666667	-1.55	-1.8	-1.8	2.8	4.25	3	1	1	1	18	1	7	4	5	4	3	3	5	5	6	3	7	7	7	5	4	4	5	4	6	4	5	5	5	6	6	5	4	3	4	2	2	1
158	7	1	2	1	1	-.383333333333333	-.0499999999999998	-.55	-.55	4.4	5.5	3.5	1	1	1	19	1	1	4	4	3	3	4	4	3	3	3	6	6	7	3	3	3	4	6	6	6	7	3	5	5	5	6	4	3	4	2	3	2
159	7	1	2	1	1	.0333333333333335	-.0499999999999998	.2	-.0499999999999998	1.8	3.75	4	1	1	1	19	1	2	3	5	5	4	4	4	4	1	2	5	5	5	3	2	2	2	5	6	7	7	5	5	5	7	5	5	3	3	1	4	1
160	7	1	2	1	1	-.633333333333333	-1.05	-.3	-.55	4.2	5	6	1	1	11	20	1	2	4	5	3	3	3	4	4	1	3	5	5	3	5	2	2	4	5	5	5	4	2	5	3	6	4	4	4	3	2	3	2
161	7	1	2	1	1	-.55	-.8	-.3	-.55	4	6.25	4.5	1	1	1	20	1	10	3	3	4	3	4	4	4	2	2	6	5	7	6	3	2	4	6	4	5	4	5	4	4	5	4	4	3	4	3	3	2
162	7	1	2	1	1	-.3	-.55	-.0499999999999998	-.3	4	6	2	1	1	2	30	2	4	3	4	3	4	4	5	4	4	2	5	4	7	5	3	2	5	6	6	5	4	2	2	4	6	4	5	3	4	3	3	4
163	7	1	2	1	1	-1.46666666666667	-1.3	-1.8	-1.3	5.2	4.75	3.25	1	1	1	20	1	8	4	5	4	4	4	4	3	5	3	6	7	7	7	4	3	5	5	5	6	7	2	6	4	7	5	5	4	3	2	2	3
164	7	1	2	1	1	-.633333333333333	-1.05	-.55	-.3	2.8	5.75	3.75	1	1	1	21	1	2	3	3	3	4	4	4	4	1	3	5	4	3	4	3	3	4	4	5	6	6	5	7	4	7	4	3	4	3	2	3	2
165	7	1	2	1	1	-.0499999999999998	-.3	-.0499999999999998	.2	3.4	5.75	4	1	2	1	19	1	2	4	3	2	4	5	3	4	1	2	3	7	5	5	5	3	6	6	6	7	7	6	7	7	7	5	3	3	2	1	3	1
166	7	1	2	1	1	.0333333333333335	-.3	.2	.2	1.4	5.75	2.25	1	1	4	21	1	2	5	2	2	4	5	3	1	1	3	5	5	5	6	3	3	4	6	7	7	7	7	7	7	7	6	3	2	1	1	2	1
167	7	1	2	1	1	-.466666666666667	-1.3	-.0499999999999998	-.0499999999999998	4.8	5.75	2	1	2	5	27	1	2	4	3	2	5	3	3	2	5	4	3	6	6	5	6	3	5	5	6	6	7	6	6	5	6	3	4	4	4	1	4	2
168	7	1	2	1	1	-1.38333333333333	-1.55	-1.8	-.8	5.2	6	2.75	1	1	2	20	1	2	3	2	3	3	4	4	2	5	2	2	2	3	3	3	1	5	3	5	6	4	4	5	3	5	6	5	4	4	3	4	3
169	7	1	2	1	1	.45	2.2	-.0499999999999998	-.8	4	4.5	4.5	1	2	1	19	1	2	4	4	4	4	4	5	5	5	3	4	6	4	5	5	3	4	7	6	6	7	3	4	6	5	4	3	4	2	1	4	3
170	7	1	2	1	1	-.3	-.55	.2	-.55	2.2	6	1.5	1	1	4	23	1	9	4	2	3	4	4	2	1	2	3	6	6	6	5	2	1	2	5	4	5	7	5	4	3	3	6	5	3	4	2	2	3
171	7	1	2	1	1	-1.3	-2.05	-.55	-1.3	2.4	3.5	3.25	1	2	3	28	1	2	4	5	5	4	3	4	4	6	3	4	4	4	5	5	3	5	6	5	6	6	2	4	4	6	2	4	3	4	3	3	4
172	7	1	2	1	1	-.466666666666667	-.3	-.8	-.3	4.4	4	4.25	1	1	4	20	1	2	3	3	3	4	4	4	3	4	3	6	6	4	4	3	4	4	4	7	6	5	2	5	5	4	4	2	1	3	2	2	3
173	7	1	2	1	1	.45	.95	.2	.2	2.8	3.75	3	1	2	1	19	1	8	3	5	4	3	3	5	5	6	2	4	3	7	3	2	2	3	4	4	4	5	5	5	3	6	2	5	4	4	3	3	2
174	7	1	2	1	1	1.03333333333333	2.45	.45	.2	4.8	5.75	5	1	1	3	19	1	2	3	3	3	4	4	4	2	3	2	6	4	5	7	3	3	4	6	7	6	4	3	4	5	6	6	4	3	3	2	3	3
175	7	1	2	1	1	-.8	-1.05	-.0499999999999998	-1.3	4.4	5.5	4.5	1	1	2	20	1	2	4	3	4	4	3	5	4	2	4	6	6	5	3	3	3	2	4	6	6	7	5	6	7	6	5	4	5	4	2	2	3
176	7	1	2	1	1	-1.63333333333333	-2.3	-1.3	-1.3	5.2	6.75	4	1	2	2	24	1	2	4	4	2	4	4	3	2	6	1	6	2	2	4	3	2	5	6	6	6	6	1	3	3	6	4	5	3	2	1	4	3
177	7	1	2	1	1	-.133333333333333	.2	-.55	-.0499999999999998	1.6	6.5	1	1	1	2	20	1	2	3	4	4	4	4	4	4	5	1	2	2	2	2	3	3	3	5	6	6	4	3	5	4	5	3	4	4	4	3	2	3
178	7	1	2	1	1	-1.13333333333333	-1.55	-.55	-1.3	5	5.5	3.25	1	2	2	20	1	2	4	3	2	3	4	4	3	1	2	5	4	5	2	2	1	1	4	2	4	4	3	5	4	3	3	5	4	4	3	4	3
179	7	1	2	1	1	-2.8	-2.8	-2.8	-2.8	1	2.5	1	1	2	3	27	1	2	5	5	5	5	5	5	5	4	1	6	5	7	7	6	4	7	7	7	7	7	6	7	7	7	7	3	4	1	1	4	1
180	7	1	2	1	1	-1.63333333333333	-2.05	-1.8	-1.05	2.6	3.5	2.25	1	1	3	21	1	2	3	4	2	4	4	4	3	5	4	3	4	3	5	2	2	5	3	3	6	6	5	7	3	5	6	2	5	1	3	3	2
181	7	1	2	1	1	-.3	.2	-.0499999999999998	-1.05	3.6	5.25	3.5	1	1	2	20	1	2	3	4	4	3	4	4	3	3	2	6	6	4	4	4	3	3	5	5	5	4	5	6	4	6	5	5	3	3	3	3	4
182	8	1	3	2	2	-1.8	-1.3	-2.8	-1.3	4.4	4.75	3.5	1	1	3	20	1	7	3	5	4	4	5	4	4	7	4	6	5	4	2	6	5	5	7	6	6	5	5	7	5	7	5	4	2	5	4	2	1
183	8	1	3	2	2	-1.05	-.8	-1.3	-1.05	3.4	3.75	3	1	1	3	21	1	2	4	3	3	3	4	4	3	5	4	4	5	4	5	2	2	3	5	7	7	7	2	4	5	7	2	2	2	1	2	2	1
184	8	1	3	2	2	-1.96666666666667	-1.55	-2.55	-1.8	3.4	1.75	3.5	1	1	2	20	1	2	3	4	4	4	4	5	5	5	4	5	5	4	3	3	2	3	5	5	5	5	5	6	5	5	5	2	4	3	2	2	1
185	7	1	2	1	1	.2	.45	-.0499999999999998	.2	4.2	6	3.25	1	2	1	23	2	2	4	3	2	3	3	3	2	7	5	5	5	4	6	4	4	5	5	6	6	6	7	7	6	6	6	2	3	1	2	3	1
186	8	1	3	2	2	-.966666666666666	-.55	-1.55	-.8	4.4	4	3.75	1	1	2	27	2	2	3	5	3	3	4	5	5	2	2	6	5	5	4	5	5	5	6	6	7	6	5	6	4	6	5	4	3	4	2	3	3
187	8	1	3	2	2	-.716666666666666	.45	-1.55	-1.05	5.8	4.5	4.25	1	1	2	39	2	2	4	3	3	3	4	3	2	6	4	5	3	3	3	3	2	2	2	4	4	4	6	7	4	5	6	5	2	1	2	2	1
188	8	1	3	2	2	-.0499999999999998	-.0499999999999998	-.0499999999999998	-.0499999999999998	4.4	5.75	3.75	1	1	1	31	2	2	3	4	4	3	5	5	3	5	3	4	4	4	5	3	3	4	5	4	5	4	4	4	4	5	4	5	4	3	3	4	3
189	8	1	3	2	2	-1.55	-2.05	.2	-2.8	3.8	7	1	1	1	1	35	2	2	4	3	3	3	3	3	3	3	3	4	5	6	6	1	1	3	5	7	7	7	1	7	5	7	7	4	2	2	1	1	1
190	8	1	3	2	2	-2.8	-2.8	-2.8	-2.8	3.2	3.5	5.25	1	1	1	43	2	2	3	5	4	4	3	4	4	5	3	5	3	3	4	2	2	2	4	5	5	5	5	5	4	5	4	4	3	4	3	4	3
191	8	1	3	2	2	-1.88333333333333	-1.8	-1.8	-2.05	5.8	3.75	6.25	1	1	3	35	2	2	4	3	4	4	3	4	4	3	3	5	5	5	5	2	3	5	5	5	6	6	2	3	3	6	6	4	2	4	1	4	3
192	8	1	3	2	2	-.383333333333333	-.0499999999999998	-.55	-.55	3.2	2.5	3	1	1	1	33	2	2	3	3	4	4	3	5	5	5	1	5	7	5	7	1	4	4	7	6	5	4	1	6	2	6	5	5	4	4	2	4	2
193	8	1	3	2	2	-1.3	-.8	-2.05	-1.05	3.8	5	4.25	1	1	2	45	2	2	4	4	3	4	4	4	3	5	3	4	4	3	3	4	3	2	3	3	4	5	5	4	4	5	4	4	3	2	2	3	2
194	8	1	3	2	2	-1.71666666666667	-.8	-2.05	-2.3	2.6	4.25	3.75	1	1	1	19	2	2	3	4	2	3	4	4	4	2	4	5	5	2	2	3	2	3	6	7	6	5	6	7	6	6	5	5	4	4	2	3	2
195	7	1	2	1	1	-.383333333333333	-.0499999999999998	-.3	-.8	4.2	4.75	3.5	1	2	1	37	2	2	4	4	2	4	3	4	4	6	2	4	5	5	3	4	3	4	6	5	6	5	5	4	4	5	3	2	3	3	4	2	3
196	7	1	2	1	1	-.633333333333333	-.3	-.0499999999999998	-1.55	3.2	5.75	3.75	1	2	6	27	2	6	4	3	3	4	4	3	3	4	2	7	7	7	7	5	5	7	5	5	7	7	5	3	5	5	2	4	4	4	2	2	3
197	8	1	3	2	2	-.55	.2	-.55	-1.3	1.4	1.5	2.5	1	1	5	23	2	4	4	5	5	5	4	5	5	2	3	6	4	5	4	3	2	4	5	6	6	5	6	7	5	6	4	4	4	3	2	3	2
198	8	1	3	2	2	-1.71666666666667	-1.55	-1.8	-1.8	2.4	3.5	2.5	1	1	2	36	2	5	3	5	4	3	4	5	5	6	3	6	5	5	6	5	3	3	6	6	6	6	5	5	5	6	6	4	2	3	1	2	2
199	7	1	2	1	1	-.633333333333333	-.8	-.8	-.3	2.2	7	1	1	2	2	28	2	4	3	1	5	4	5	5	5	3	5	7	7	7	5	5	5	5	7	7	7	7	5	7	3	7	7	5	1	1	1	1	1
200	7	1	2	1	1	-.383333333333333	-.3	-.55	-.3	3.6	5.25	3.75	1	2	5	24	2	4	4	2	3	3	4	4	3	2	3	3	5	2	3	3	2	4	5	6	5	6	5	5	6	5	3	5	4	4	2	3	2
201	8	1	3	2	2	.2	.2	.2	.2	1.8	2.5	2.5	1	1	2	20	2	2	4	4	3	5	3	4	4	3	2	7	7	5	7	7	1	7	5	2	4	4	6	6	4	6	4	4	4	4	3	3	3
202	7	1	2	1	1	-2.55	-2.3	-2.8	-2.55	2.8	4.25	3.75	1	2	5	25	1	4	3	5	4	4	4	4	4	5	1	2	3	2	4	2	1	3	6	6	6	6	2	6	5	6	5	4	4	5	2	4	2
203	8	1	3	2	2	-.716666666666666	-.55	-1.05	-.55	4.2	3.25	3.25	1	1	1	19	1	2	3	4	5	4	5	5	5	7	3	6	5	5	5	2	4	5	6	6	5	5	6	6	4	6	4	2	3	2	1	3	2
204	8	1	3	2	2	-.3	-.0499999999999998	-.55	-.3	4.4	4.75	4.5	1	1	1	22	1	1	4	3	3	4	4	5	5	5	3	7	4	3	1	1	1	1	5	5	5	7	3	5	4	5	4	4	4	4	3	3	4
205	8	1	3	2	2	-.466666666666667	-1.3	.2	-.3	6	5.25	4.75	1	1	1	21	1	1	3	2	2	3	4	5	3	5	2	4	3	2	4	5	2	1	5	7	7	6	6	6	4	7	6	5	4	3	1	3	2
206	8	1	3	2	2	-.8	-1.05	-.55	-.8	2.2	3.75	4.75	1	1	3	21	1	3	4	4	4	4	3	5	4	5	2	5	5	6	7	6	5	5	5	3	5	4	2	2	4	3	3	4	3	5	3	4	4
207	8	1	3	2	2	-.8	-1.05	-.8	-.55	1.4	2.25	2	1	1	3	22	1	3	3	4	4	4	4	4	4	6	1	5	4	5	4	4	3	4	6	5	6	7	6	5	4	4	4	5	3	4	2	3	3
208	8	1	3	2	2	-1.71666666666667	-1.3	-2.05	-1.8	4	4	4.25	1	1	3	21	1	3	3	5	4	3	5	5	2	6	1	6	3	4	3	1	3	2	2	2	6	7	1	2	2	5	6	5	4	4	2	3	3
209	7	1	2	1	1	-.966666666666666	-.8	-.8	-1.3	3.6	4.25	4.75	1	2	3	22	2	4	4	4	4	4	4	4	4	6	5	6	6	6	7	4	3	5	2	7	7	7	3	7	7	7	5	4	4	1	2	3	1
210	8	1	3	2	2	-2.21666666666667	-1.8	-2.55	-2.3	3	3	2	1	1	1	19	1	2	4	3	3	3	4	4	2	5	2	7	7	6	5	7	3	5	7	7	6	6	6	6	5	5	2	5	3	4	2	2	2
211	9	1	4	1	1	-.466666666666667	-.3	-.8	-.3	2.4	3	3	1	1	4	23	2	2	4	2	2	4	5	4	3	1	4	6	6	6	4	2	3	5	6	6	7	7	6	6	6	6	6	4	4	4	2	3	2
212	7	1	2	1	1	.2	.2	.2	.2	1	7	4.75	1	2	1	21	1	1	4	4	4	5	5	4	4	5	1	5	2	2	2	2	2	2	2	2	6	4	2	2	2	2	2	4	4	4	2	4	3
213	7	1	2	1	1	-.55	-1.05	-.8	.2	2.2	3	4	1	2	2	22	2	2	4	4	4	4	5	5	5	6	4	6	7	6	6	5	3	6	6	6	5	5	5	7	6	7	6	3	4	1	2	3	1
214	9	1	4	1	1	-.883333333333333	-.8	-1.3	-.55	4.8	5.75	3.25	1	1	2	21	2	2	4	4	2	3	4	2	4	2	4	3	6	3	6	3	4	7	6	7	7	6	5	5	7	7	7	4	3	4	1	1	3
215	9	1	4	1	1	-1.38333333333333	-.0499999999999998	-2.05	-2.05	2.4	5.75	2.5	1	1	2	20	1	4	5	4	3	5	4	2	2	5	5	7	7	7	6	4	5	6	7	6	6	6	7	7	5	6	5	1	2	3	1	3	2
216	9	1	4	1	1	-1.46666666666667	-.8	-1.8	-1.8	3.2	4	3.75	1	1	1	19	1	2	4	3	2	4	4	4	4	5	4	7	6	4	5	4	3	4	7	7	7	7	6	7	7	7	6	4	3	3	1	3	2
217	9	1	4	1	1	-.466666666666667	-.55	-.3	-.55	6.2	4.5	4.75	1	1	1	17	1	2	3	4	4	4	4	5	4	6	4	6	6	4	5	3	2	3	6	5	7	5	3	6	4	6	5	3	4	4	1	3	4
218	7	1	2	1	1	.283333333333333	.45	.2	.2	4	5	2.75	1	2	1	19	1	4	4	4	4	4	3	4	4	5	4	5	6	4	3	4	4	3	5	5	5	4	6	6	5	5	4	5	3	2	2	3	2
219	9	1	4	1	1	.2	.95	.2	-.55	5.8	4	3.75	1	1	2	21	1	2	4	3	3	4	4	4	3	3	3	4	3	6	6	2	1	5	6	5	7	6	4	7	5	7	6	5	4	4	1	3	2
220	9	1	4	1	1	-.8	-2.05	-.0499999999999998	-.3	1.4	4.75	2.75	1	1	4	21	1	2	3	4	4	5	4	5	5	7	5	5	5	6	4	5	2	3	6	7	7	7	7	7	6	7	7	4	2	1	1	1	1
221	9	1	4	1	1	.366666666666667	.95	.45	-.3	2.6	4.5	2.75	1	1	2	21	1	2	3	4	3	3	3	4	3	5	4	5	4	3	3	4	2	3	4	5	5	4	2	5	5	3	3	3	4	2	3	4	2
222	7	1	2	1	1	-1.63333333333333	-1.3	-1.3	-2.3	2	4.5	1.25	1	2	4	23	1	2	4	1	4	4	4	4	5	7	3	4	4	6	5	5	2	3	6	4	6	6	1	1	1	6	1	5	4	4	2	1	4
223	9	1	4	1	1	-.55	-1.3	-.0499999999999998	-.3	3.2	3.75	1.25	1	1	2	20	1	2	4	4	4	3	4	4	4	7	5	5	5	5	3	2	2	1	3	5	4	4	7	7	5	6	4	3	4	1	2	2	1
224	9	1	4	1	1	-.883333333333333	-.55	-1.05	-1.05	5.6	6.25	5.75	1	1	1	19	1	4	3	4	3	4	5	5	4	2	3	6	7	5	4	2	2	3	7	5	6	5	6	6	3	6	1	5	5	4	1	4	2
225	8	1	3	2	2	.533333333333334	.7	-.3	1.2	5	5.25	4.5	1	2	1	20	1	4	3	3	4	5	4	5	5	7	5	4	3	2	7	1	1	5	7	7	5	5	3	7	5	3	5	4	4	1	2	4	1
226	7	1	2	1	1	-.383333333333333	-.0499999999999998	-.3	-.8	3.8	5.5	3	1	2	1	19	1	4	4	3	2	3	4	4	4	3	4	5	3	3	2	5	3	2	5	5	6	5	4	6	6	5	5	4	3	2	2	4	2
227	14	3	4	1	2	.95	1.2	.45	1.2	2.4	6.75	5.75	2	1	1	20	1	2	3	4	3	4	4	3	2	6	5	6	5	4	5	3	1	4	6	5	5	5	4	6	3	6	6	4	4	4	2	3	2
228	14	3	4	1	2	1.45	1.95	.95	1.45	5.4	6	5	2	1	1	19	1	2	4	5	4	4	3	5	5	3	5	5	5	5	3	2	1	2	5	5	7	6	6	6	5	6	4	4	4	2	1	2	1
229	12	3	2	1	2	.7	.2	1.2	.7	4.2	6.5	3.5	2	1	3	22	1	2	4	3	3	3	4	4	4	3	3	3	3	2	5	4	1	2	6	6	7	6	6	6	3	6	6	5	2	4	2	2	2
230	12	3	2	1	2	2.03333333333333	1.95	1.95	2.2	5.6	3.25	5.25	2	1	3	21	1	2	4	3	4	4	3	4	3	4	3	7	5	6	4	4	3	5	4	6	5	5	4	5	5	6	4	3	4	2	2	4	3
231	8	1	3	2	2	-.216666666666666	.45	-1.05	-.0499999999999998	1.2	1.5	4	1	2	3	27	2	2	4	4	4	4	3	4	5	5	1	2	1	2	1	1	1	1	2	1	5	5	1	2	4	2	2	4	4	4	4	5	3
232	11	3	1			.0333333333333335	.2	-1.05	.95	1	6.5	2.5	2	1	3	21	1	2	4	4	4	4	3	4	4	6	4	5	3	5	5	2	3	5	7	7	7	7	7	7	7	7	7	2	3	1	1	1	1
233	11	3	1			.866666666666667	.95	1.2	.45	3.6	5	3.5	2	1	3	21	1	2	5	3	3	3	5	3	3	2	3	6	5	5	7	4	4	7	7	7	7	7	4	5	4	6	4	4	3	3	2	3	3
234	11	3	1			.116666666666667	.2	.2	-.0499999999999998	2.8	4.5	3	2	2	3	22	1	2	3	4	2	3	4	4	2	2	3	3	5	3	6	3	2	4	6	6	5	5	2	5	3	5	4	4	4	4	1	3	2
235	12	3	2	1	2	1.7	1.7	1.45	1.95	6.2	5.25	5.75	2	1	3	21	1	2	4	4	3	4	3	4	5	2	4	6	5	6	5	2	3	4	2	6	5	4	2	5	4	5	4	3	4	3	2	4	4
236	8	1	3	2	2	-1.46666666666667	-1.05	-1.8	-1.55	2.6	5	3.25	1	2	1	20	1	2	5	2	2	4	4	3	3	6	4	6	5	5	4	2	2	2	5	7	7	7	4	7	4	7	4	2	3	1	2	3	1
237	8	1	3	2	2	-.633333333333333	-1.05	-.55	-.3	2.6	5.5	3.5	1	2	1	23	1	1	4	3	3	4	4	2	2	5	3	6	6	5	7	4	3	4	5	5	5	5	4	3	4	4	3	4	4	2	2	2	2
238	8	1	3	2	2	-1.8	-1.8	-1.8	-1.8	2.8	3.75	2.25	1	1	4	27	1	2	4	5	4	3	4	4	4	3	5	5	2	6	2	1	2	3	6	7	6	6	7	7	5	6	5	5	4	4	3	4	1
239	14	3	4	1	2	.783333333333334	.2	1.2	.95	1.6	5	4.5	2	1	3	21	1	2	4	2	3	4	5	3	4	5	1	5	5	3	6	3	2	6	1	1	5	6	1	1	1	1	1	5	4	5	3	2	4
240	13	3	3	2	1	1.11666666666667	1.2	1.45	.7	3.2	3.5	2.75	2	1	5	25	2	2	4	2	2	3	4	3	2	1	3	4	3	3	4	3	2	5	6	7	6	6	5	5	6	6	6	4	3	3	1	1	2
241	11	3	1			.2	.2	.45	-.0499999999999998	4	7	5	2	1	1	32	2	2	4	5	4	4	3	5	4	4	2	3	2	3	2	2	1	1	4	4	4	5	3	2	7	5	2	5	4	4	2	4	3
242	11	3	1			1.28333333333333	1.7	.95	1.2	4.8	6.75	5.5	2	1	1	27	2	2	4	2	2	4	4	2	2	3	4	2	3	2	5	2	1	1	3	4	7	6	6	6	5	3	4	5	5	3	2	3	2
243	9	1	4	1	1	-.466666666666667	-.55	-.3	-.55	4.8	4.75	4.25	1	2	1	24	2	9	3	3	3	4	4	5	5	6	2	4	4	3	2	2	1	2	3	4	5	6	1	2	2	4	2	5	4	5	3	3	3
244	9	1	4	1	1	-.966666666666666	-1.05	-1.3	-.55	1.6	3.75	4	1	2	1	24	2	2	4	4	2	4	3	3	3	7	1	5	3	3	3	3	2	3	5	5	5	5	1	3	3	3	2	3	1	4	3	4	4
245	11	3	1			.866666666666667	.7	.7	1.2	4.2	5	3.25	2	1	1	44	2	2	3	5	5	3	4	4	4	5	2	5	4	5	3	4	3	4	5	5	4	4	2	2	4	5	4	4	4	3	2	3	3
246	12	3	2	1	2	.0333333333333335	.95	-.3	-.55	1	6.75	4.5	2	2	2	22	1	1	4	3	2	4	5	3	3	3	4	7	7	6	7	3	4	5	7	6	7	6	7	7	7	7	5	4	3	1	1	2	1
247	8	1	3	2	2	-.216666666666666	-.0499999999999998	-.0499999999999998	-.55	2	2.75	3	1	2	2	22	1	1	4	4	4	3	3	4	2	5	4	5	6	4	5	2	2	6	5	5	6	5	7	6	5	5	5	4	3	2	3	4	2
248	12	3	2	1	2	-.0499999999999998	-.0499999999999998	-.8	.7	2	5.5	4.25	2	1	1	43	2	2	3	4	4	4	3	4	3	1	4	7	6	6	5	6	3	3	6	6	6	6	3	5	6	6	4	4	2	2	1	1	3
249	13	3	3	2	1	.116666666666667	.2	.2	-.0499999999999998	2	3.75	3	2	1	1	31	2	2	4	3	2	3	3	4	2	1	3	5	2	2	2	2	2	5	7	7	7	7	6	6	4	6	4	4	2	1	1	2	2
250	12	3	2	1	2	1.53333333333333	1.95	1.7	.95	4.2	4.25	3.5	2	2	2	25	1	18	5	5	5	5	4	5	5	3	4	7	7	7	4	2	2	5	7	7	7	7	7	7	4	7	4	4	2	4	1	3	1
251	14	3	4	1	2	-1.8	-1.8	-1.8	-1.8	2.2	2.5	2.75	2	1	1	44	2	2	3	5	4	4	3	4	5	5	2	5	4	4	3	4	2	2	5	4	5	6	3	3	6	5	4	4	3	3	3	3	3
252	12	3	2	1	2	.2	.2	.2	.2	2.2	2.25	2.5	2	1	1	27	2	2	3	4	5	4	3	5	5	6	3	3	2	3	2	2	2	2	2	2	6	6	4	4	3	4	3	5	4	5	3	4	3
253	14	3	4	1	2	1.28333333333333	1.2	1.2	1.45	4	7	5	2	1	1	21	1	2	4	3	3	3	5	5	3	3	5	5	6	4	4	2	2	3	7	7	7	7	7	7	4	6	6	5	4	2	1	3	1
254	8	1	3	2	2	-.966666666666666	-.0499999999999998	-1.05	-1.8	2.8	1.5	3.5	1	1	1	19	1	2	3	4	2	3	4	4	2	3	3	5	5	6	4	3	4	5	6	4	6	6	3	5	4	5	4	4	3	4	2	3	2
255	9	1	4	1	1	.616666666666667	1.2	.2	.45	4.2	5.5	3.5	1	2	2	20	1	2	4	5	3	4	4	5	5	6	5	5	6	6	5	3	4	4	5	6	6	6	6	7	7	7	6	2	3	1	1	1	1
256	8	1	3	2	2	-2.63333333333333	-2.55	-2.8	-2.55	2	2	1.75	1	2	1	19	1	4	4	3	2	3	4	3	2	4	3	2	3	2	4	5	2	4	7	7	6	6	2	6	3	3	4	3	3	3	1	3	3
257	13	3	3	2	1	.616666666666667	.7	.45	.7	3.6	6.25	4.75	2	1	2	22	2	2	4	4	4	4	4	4	5	2	3	5	5	3	2	3	3	3	4	4	4	5	3	5	4	5	6	4	4	4	3	4	1
258	9	1	4	1	1	-.716666666666666	-.3	-.3	-1.55	3.8	4.25	3.25	1	2	2	20	1	16	4	4	3	3	4	4	3	3	3	5	7	6	4	4	4	5	5	5	6	6	5	6	5	7	6	4	4	3	2	3	1
259	9	1	4	1	1	-.3	1.2	-.3	-1.8	3.6	7	1.5	1	2	3	22	1	7	4	5	2	4	4	5	3	6	5	7	7	7	4	1	1	3	1	7	7	5	4	5	4	5	6	3	4	1	3	4	1
260	13	3	3	2	1	.95	.95	.7	1.2	2.2	7	4.25	2	1	3	22	1	2	3	5	3	3	4	4	4	3	4	6	6	6	2	4	2	3	5	5	5	5	5	6	6	6	5	4	3	4	2	3	2
261	8	1	3	2	2	-.716666666666666	-1.55	-.3	-.3	3.2	1.25	4.75	1	1	5	23	1	2	3	4	3	4	3	4	4	3	2	3	4	3	3	2	1	2	4	3	4	5	4	5	4	5	4	5	4	4	4	4	3
262	9	1	4	1	1	-1.63333333333333	-2.05	-1.05	-1.8	2.4	6.75	3.5	1	2	3	21	1	2	4	4	2	5	3	4	2	6	1	4	4	5	7	4	4	6	7	6	6	7	1	1	1	6	1	2	2	4	1	3	2
263	9	1	4	1	1	-1.21666666666667	-.3	-2.05	-1.3	4.2	5.75	2.5	1	2	3	25	1	2	4	4	5	3	4	4	2	6	2	5	5	6	3	2	2	3	5	5	5	5	5	7	2	3	2	5	4	4	3	1	2
264	14	3	4	1	2	.783333333333334	.95	.45	.95	3.6	5.75	5.75	2	1	1	20	1	2	4	4	4	4	3	4	4	5	3	6	2	2	4	2	2	2	4	6	4	6	7	7	4	3	6	2	3	2	3	3	1
265	9	1	4	1	1	-.216666666666666	.2	-.0499999999999998	-.8	4.6	4.75	4.25	1	2	1	20	1	2	4	3	4	4	3	4	4	2	3	3	5	3	4	3	2	3	5	4	7	7	6	5	4	6	4	4	3	3	2	4	2
266	9	1	4	1	1	-.633333333333333	-.0499999999999998	-1.05	-.8	3.6	3.25	2.75	1	2	1	19	1	2	4	3	2	4	4	4	4	5	3	3	2	5	4	2	2	2	7	6	7	7	6	4	3	6	6	2	4	3	1	3	2
267	9	1	4	1	1	-1.8	-1.55	-2.05	-1.8	2.6	3	3	1	2	1	17	1	11	4	4	4	3	3	4	5	7	4	7	6	7	5	2	3	4	5	5	4	6	3	6	5	6	2	4	4	3	2	3	1
268	11	3	1			2.2	2.2	2.2	2.2	5.8	6.5	6.75	2	1	3	23	1	9	3	4	4	3	4	4	2	1	4	7	5	7	7	7	4	7	7	7	7	7	4	7	7	7	7	5	3	3	3	4	4
269	12	3	2	1	2	1.53333333333333	1.7	1.2	1.7	1.2	1.25	3	2	1	2	21	1	9	3	4	2	4	4	4	3	1	4	6	5	5	4	3	2	4	5	5	5	6	3	4	5	5	5	3	4	4	2	3	3
270	13	3	3	2	1	.616666666666667	.7	.45	.7	2.8	4.75	3.5	2	1	1	19	1	2	4	4	5	4	3	4	3	4	4	3	2	4	2	3	2	3	4	4	6	5	3	4	4	5	4	4	3	4	3	4	2
271	8	1	3	2	2	-.466666666666667	.45	-.8	-1.05	4.2	5.75	2.5	1	1	1	19	2	8	4	2	3	4	4	4	3	2	4	6	5	5	4	1	2	3	5	6	6	6	4	5	3	3	4	5	2	3	1	2	2
272	8	1	3	2	2	-1.71666666666667	-1.8	-1.55	-1.8	5.6	5.75	3.5	1	2	1	24	2	8	3	4	3	4	5	4	3	5	4	5	6	5	7	3	1	5	7	5	7	7	4	5	5	6	4	4	2	1	2	4	3
273	12	3	2	1	2	1.2	1.2	1.2	1.2	5.66666666666667	4.25	5	2	1	1	45	2	8	3	5	4	4	5	4	4	6	3	4	4	6	7	3	3	6	7	7	7	6	3	4	6	6	5	5	3	3	1	2	3
274	8	1	3	2	2	-2.21666666666667	-2.3	-2.55	-1.8	5	7	2.5	1	2	1	21	2	8	5	3	2	4	4	3	3	5	1	6	6	6	5	4	7	6	6	5	6	6	3	6	5	6	5	4	3	3	3	3	4
275	14	3	4	1	2	2.11666666666667	1.95	2.2	2.2	4.2	7	5.25	2	1	1	20	2	8	3	4	2	3	5	3	2	4	2	7	7	7	6	4	1	5	7	7	7	7	5	5	6	6	7	5	3	3	1	1	3
276	14	3	4	1	2	1.67222222222222	.45	1.86666666666667	2.7	4	6.25	5	2	2	2	26	2	8	3	4	4	3	3	5	5	6	2	5	5	3	6	1	1	3	4	5	5	4	3	4	6	6	3	5	4	4	3	4	4
277	14	3	4	1	2	.866666666666667	.2	.45	1.95	2	2.75	3.25	2	2	2	23	2	8	3	3	4	3	4	4	4	4	2	4	6	4	5	2	4	5	6	7	7	7	6	6	6	7	4	5	3	4	2	4	3
278	14	3	4	1	2	.866666666666667	.95	.45	1.2	3.2	6	4.5	2	2	1	21	2	3	4	5	4	4	3	5	4	6	1	6	7	5	4	4	3	6	5	6	6	4	2	6	3	7	3	5	4	4	2	4	2
279	13	3	3	2	1	.866666666666667	.95	.95	.7	5.2	5.25	6	2	2	5	31	2	2	4	3	4	4	3	4	3	6	3	4	6	5	4	6	4	5	7	5	6	7	5	5	6	6	5	4	3	2	2	3	2
280	13	3	3	2	1	.2	.2	.2	.2	2.4	6.25	5.75	2	2	3	32	1	17	3	4	4	3	4	4	4	5	1	5	3	5	1	6	1	2	4	5	6	4	5	5	2	4	4	5	3	4	3	3	3
281	8	1	3	2	2	-2.46666666666667	-2.3	-2.3	-2.8	3.4	6.25	5.25	1	2	2	24	2	2	4	2	3	4	5	4	3	2	3	4	5	3	3	2	2	3	3	4	6	6	5	6	5	3	4	4	4	4	2	3	2
282	8	1	3	2	2	-1.38333333333333	-2.3	-.55	-1.3	2.4	2.75	3.5	1	2	3	20	1	2	3	4	4	4	4	4	4	4	1	4	4	3	3	2	2	2	3	3	7	4	3	4	4	5	3	5	3	4	3	3	4
283	13	3	3	2	1	-.0499999999999998	.2	-.55	.2	6.8	2.5	5.75	2	2	3	25	1	2	3	4	4	3	4	3	4	7	4	5	6	6	4	3	4	5	7	6	7	6	7	7	7	7	7	2	2	2	2	2	1
284	13	3	3	2	1	.783333333333334	.7	.7	.95	4	5.25	4.75	2	2	2	21	1	16	3	2	2	3	4	3	4	3	2	6	6	7	3	4	3	5	6	5	7	7	4	5	6	7	5	4	2	4	1	2	3
285	12	3	2	1	2	2.2	2.2	2.2	2.2	3.4	2.75	5.75	2	2	5	23	1	2	4	4	4	4	3	5	5	3	3	5	5	5	4	4	4	3	5	5	6	6	5	5	5	4	5	5	3	3	2	2	2
286	11	3	1			-2.8	-2.8	-2.8	-2.8	2.2	1	1	2	2	2	21	1	16	4	2	3	3	4	3	2	4	3	4	4	4	4	4	4	4	4	4	4	4	4	6	4	4	4	3	3	3	3	3	3
287	13	3	3	2	1	.95	.45	.45	1.95	2.4	5.5	2.25	2	2	1	20	1	2	3	3	4	4	4	4	4	6	5	5	5	5	4	3	2	3	5	5	6	6	6	6	4	7	4	1	3	1	3	3	2
288	8	1	3	2	2	-.716666666666666	-.0499999999999998	-.55	-1.55	2	2.75	2.5	1	2	5	24	1	2	4	4	3	4	4	5	4	2	2	6	6	5	5	4	4	3	4	3	5	4	6	5	5	6	4	5	4	3	2	3	1
289	14	3	4	1	2	-.3	.2	-1.05	-.0499999999999998	1.2	4.5	2.75	2	1	1	41	2	2	3	4	4	4	4	5	5	6	3	3	3	2	4	2	2	3	5	4	6	7	1	3	3	5	2	5	4	4	2	4	3
290	12	3	2	1	2	.2	.2	.2	.2	2.8	4	3.25	2	2	4	24	1	4	3	5	3	3	4	4	4	2	4	5	6	7	4	5	4	5	5	7	7	5	3	7	4	7	3	4	4	3	2	2	1
291	12	3	2	1	2	.866666666666667	.2	1.2	1.2	5	5.5	4	2	2	1	23	2	2	4	4	4	3	4	4	3	5	3	3	5	5	4	1	1	3	5	5	5	5	6	6	3	6	5	4	4	3	1	4	1
292	8	1	3	2	2	.2	1.2	-.3	-.3	4.6	3.75	3.75	1	2	1	21	1	16	4	4	4	4	3	5	4	6	4	6	6	5	7	6	2	5	2	4	7	6	6	7	5	6	4	2	4	1	2	2	2
293	8	1	3	2	2	-.133333333333333	.95	-1.05	-.3	3.2	3.5	1.75	1	2	2	20	1	3	3	4	3	4	3	4	3	5	3	4	5	5	5	2	2	4	4	4	5	4	2	5	3	4	4	4	3	2	2	1	2
294	8	1	3	2	2	-1.63333333333333	-1.55	-1.55	-1.8	2.8	3	2.25	1	2	3	26	1	3	4	4	4	4	5	4	2	6	4	6	3	6	5	3	6	7	7	5	6	5	6	7	5	7	4	4	4	2	2	1	2
295	11	3	1			.283333333333333	.2	.2	.45	2.4	5.75	2.5	2	2	999	21	999	999	3	4	4	4	4	5	5	7	5	6	5	7	6	4	3	3	4	4	6	6	6	6	7	6	4	5	3	2	2	1	1
296	11	3	1			2.2	2.2	2.2	2.2	6	5.75	5	2	2	1	31	1	14	4	4	4	4	5	5	5	6	4	5	5	4	3	2	3	3	3	2	4	4	2	5	4	4	4	1	4	2	3	4	3
297	11	3	1			1.28333333333333	.95	1.2	1.7	4.8	5.75	4.75	2	2	1	24	2	2	4	4	3	4	4	4	5	4	3	5	4	5	6	5	3	4	5	5	5	4	2	3	5	4	3	5	3	5	3	3	3
298	11	3	1			1.03333333333333	1.95	.45	.7	5.6	5.75	5.5	2	2	2	38	2	2	3	4	2	4	4	5	5	2	2	2	5	3	6	4	2	5	5	5	6	7	3	7	4	7	4	5	4	4	2	3	3
299	13	3	3	2	1	-1.13333333333333	-2.3	-1.05	-.0499999999999998	2.4	4.75	3.75	2	2	3	22	2	2	4	4	3	3	4	5	3	7	5	4	6	6	3	4	2	3	7	6	7	6	7	7	6	7	6	4	1	1	1	2	1
300	13	3	3	2	1	.533333333333334	-.3	.7	1.2	2.2	4.25	1.75	2	2	3	28	2	2	4	3	3	4	3	4	4	5	5	6	5	5	2	2	2	2	3	2	6	4	2	2	2	2	2	3	3	3	3	3	3
301	2	2	2	1		-.133333333333333	-.3	-.3	.2	2	4	2.75		2	4	23	1	2	4	4	5	4	5	4	4	5	3	4	4	4	4	4	4	4	4	5	5	7	3	4	4	4	4	4	3	3	1	2	1
302	2	2	2	1		-.133333333333333	-.8	.2	.2	3.2	3.5	2.75		2	2	21	1	2	4	5	4	4	4	4	4	5	4	4	5	2	2	1	2	3	5	5	5	4	6	7	7	6	7	1	4	4	3	4	1
303	2	2	2	1		.533333333333334	.2	.95	.45	4.4	5	3.25		1	4	22	1	2	3	4	4	4	4	4	4	3	4	5	5	4	5	2	2	3	3	2	4	5	4	5	2	5	5	4	4	3	3	2	2
304	2	2	2	1		.533333333333334	.2	.45	.95	4	3.75	4		1	2	20	1	2	4	5	5	4	4	4	4	6	2	5	5	4	2	2	2	3	2	4	4	4	4	6	4	5	2	5	4	4	2	3	3
305	2	2	2	1		.533333333333334	.95	.45	.2	4.4	3.75	2.5		1	2	20	1	2	3	4	3	4	4	5	5	5	4	7	5	5	4	2	2	3	4	4	5	5	6	7	7	5	4	4	3	3	2	2	2
306	2	2	2	1		.533333333333334	.7	.45	.45	2.8	5	3.5		1	2	22	1	2	3	4	4	3	3	4	4	5	2	6	6	5	5	4	3	5	5	5	4	4	3	3	4	4	4	3	4	4	2	3	1
307	2	2	2	1		-.883333333333333	-.8	-1.05	-.8	1	5	3.75		2	2	21	1	2	3	4	4	3	3	4	5	4	3	6	7	6	5	5	4	5	7	7	7	7	7	7	7	7	6	4	2	1	1	2	1
308	2	2	2	1		-.883333333333333	-.3	-1.55	-.8	1	2	3.25		1	2	21	1	2	4	2	3	3	4	4	4	1	1	7	7	7	7	2	5	5	5	5	5	4	6	7	4	7	4	3	2	4	1	3	2
309	2	2	2	1		.45	.7	.45	.2	4.2	5	4.5		1	2	20	1	2	4	3	4	3	5	4	4	2	4	5	5	6	4	3	5	4	6	6	5	4	5	5	6	6	4	4	3	4	1	3	4
310	2	2	2	1		.533333333333334	.95	.2	.45	3.2	3.75	3.75		1	2	21	1	2	3	4	3	4	4	4	4	3	2	3	5	6	4	2	2	3	5	5	5	5	5	5	5	5	6	4	3	4	2	2	2
311	2	2	2	1		1.7	1.45	1.7	1.95	1.4	1.25	2.25		1	2	20	1	2	3	2	4	4	4	4	4	3	2	5	5	6	6	4	3	5	5	5	5	5	3	5	5	5	4	4	4	4	2	4	2
312	2	2	2	1		.533333333333334	1.2	-.3	.7	3.2	6.5	2.75		1	2	20	1	2	3	4	4	3	3	4	4	6	1	5	3	3	3	2	2	2	4	3	5	5	1	1	1	1	1	5	4	5	3	2	2
313	2	2	2	1		-.133333333333333	-.3	-.0499999999999998	-.0499999999999998	3.2	4.25	3.5		1	2	24	1	2	3	5	5	4	3	5	5	5	3	7	6	7	5	4	3	3	3	5	5	5	1	1	6	4	1	5	5	5	3	5	4
314	2	2	2	1		-.383333333333333	-.8	-.3	-.0499999999999998	5.2	3.25	4.25		1	2	21	1	2	4	5	5	4	5	5	5	1	3	6	6	3	6	4	3	4	6	6	6	5	7	7	4	6	4	5	4	3	2	4	3
315	2	2	2	1		.0611111111111113	-.466666666666666	.2	.45	1.6	4	1.25		1	2	22	1	2	4	5	4	4	3	4	4	1	2	5	5	5	4	3	3	5	6	6	6	6	6	7	5	7	4	4	3	2	1	3	2
316	2	2	2	1		1.11666666666667	.95	.45	1.95	3	2	3.25		1	2	21	1	2	3	4	4	5	4	5	4	5	3	6	6	6	6	2	2	4	5	6	5	6	5	7	6	6	4	4	3	4	2	999	2
317	2	2	2	1		-.466666666666667	.7	-1.55	-.55	2.8	4.25	2.25		2	2	22	1	2	4	5	4	4	4	4	4	6	5	6	6	5	999	3	3	5	6	7	6	7	7	7	7	7	6	2	2	1	1	1	1
318	2	2	2	1		.283333333333333	1.2	.2	-.55	4	4.25	2.75		1	2	24	1	2	3	5	4	4	4	4	4	7	3	4	5	5	4	3	2	4	5	5	5	4	6	6	6	6	4	5	2	3	2	1	2
319	2	2	2	1		.366666666666667	.2	.45	.45	3	4.25	3		1	2	21	1	2	5	3	2	4	4	4	3	7	5	3	5	3	3	2	1	3	5	5	7	7	5	7	7	7	7	4	2	1	1	2	1
320	2	2	2	1		1.2	.95	.7	1.95	4.8	2.75	4.25		1	2	21	1	2	4	3	3	4	4	4	2	2	1	5	3	6	5	2	3	5	6	6	5	5	5	6	3	5	4	4	3	4	2	3	4
321	2	2	2	1		2.2	2.2	2.2	2.2	5.8	5.5	5.25		1	2	20	1	2	4	4	4	3	3	4	4	5	3	5	5	6	2	2	3	5	5	3	5	4	4	5	5	5	5	4	4	4	3	3	4
322	2	2	2	1		1.03333333333333	.95	1.2	.95	5.2	6	4.75		1	2	20	1	2	3	2	3	4	4	3	3	3	4	6	4	5	6	4	4	5	6	6	6	6	2	3	3	4	4	4	3	4	2	3	3
323	2	2	2	1		-1.71666666666667	-1.3	-2.8	-1.05	4	5.75	2		1	2	20	1	2	4	3	4	3	4	3	3	2	5	7	7	7	5	2	2	7	7	5	7	5	6	7	4	5	6	2	3	4	1	1	1
324	2	2	2	1		-.466666666666667	-.3	-1.3	.2	1.8	4.25	3.25		1	2	23	1	2	4	4	4	5	3	4	4	5	3	7	6	5	7	5	4	7	7	7	7	7	5	7	6	7	4	4	2	4	1	2	2
325	2	2	2	1		.283333333333333	-.0499999999999998	-.0499999999999998	.95	4.2	5.75	3		2	2	20	1	2	4	4	3	4	4	5	4	7	5	4	5	6	6	3	3	4	4	7	7	6	7	7	7	7	6	2	4	1	2	1	1
326	2	2	2	1		-.827777777777778	-1.55	.2	-1.13333333333333	2.4	4	1.5		2	3	46	2	2	5	4	4	4	4	5	5	7	3	2	2	3	2	4	2	2	6	5	6	5	6	5	4	6	4	5	4	4	1	2	4
327	2	2	2	1		-1.96666666666667	-1.55	-1.8	-2.55	2.2	3.25	1.75		1	2	51	2	2	4	5	5	3	4	5	5	4	3	6	4	5	6	2	3	5	6	6	6	6	2	3	5	6	5	4	4	3	1	1	3
328	2	2	2	1		-.55	.2	-.3	-1.55	6	4.25	6.5		2	3	47	1	14	4	4	3	4	3	4	4	4	1	5	2	2	3	2	1	4	7	7	7	7	7	7	7	7	1	5	4	3	1	2	1
329	2	2	2	1		.2	.2	.2	.2	2.4	4.25	3		1	3	28	1	14	4	3	3	3	4	3	3	5	3	4	5	5	5	5	3	4	6	6	5	5	3	5	5	5	3	4	3	3	2	2	2
330	2	2	2	1		-.216666666666666	-.3	-.0499999999999998	-.3	3.6	2.25	2.75		1	2	45	2	2	4	5	4	3	4	4	3	3	3	5	4	5	3	3	5	4	5	4	5	5	3	6	6	6	5	4	4	4	2	3	2
331	2	2	2	1		1.28333333333333	1.2	1.45	1.2	3.6	4.75	3.75		2	4	23	1	2	4	4	4	4	4	4	4	4	3	2	2	2	3	3	1	3	2	4	4	6	3	4	4	4	4	4	4	3	3	4	4
332	2	2	2	1		.0333333333333335	-.3	.45	-.0499999999999998	1.6	4	2.25		2	3	21	1	2	3	4	4	4	3	4	4	5	3	4	4	3	4	2	2	3	4	4	4	4	4	4	5	4	3	4	4	3	3	2	2
333	2	2	2	1		.0333333333333335	.45	-.3	-.0499999999999998	2.8	3.5	2.25		2	4	34	2	2	4	3	3	4	4	4	3	5	2	1	2	3	3	3	2	2	3	3	6	5	2	2	2	3	3	4	4	4	3	4	3
334	2	2	2	1		.616666666666667	.2	.45	1.2	4	3.75	4.75		1	2	20	1	2	4	2	2	4	4	3	3	4	2	5	5	5	4	4	3	3	4	5	6	4	4	5	5	5	4	4	2	3	2	2	2
335	2	2	2	1		.783333333333334	1.2	-.55	1.7	4.6	5	4		1	2	20	1	2	4	5	4	4	4	5	4	5	1	3	5	3	6	2	4	5	5	6	5	6	2	6	6	7	7	5	4	2	2	3	4
336	2	2	2	1		-.383333333333333	-1.05	-.55	.45	4.4	5.25	3.5		2	3	29	2	2	4	4	3	4	4	4	4	5	2	2	2	2	2	3	2	3	4	4	5	7	2	3	2	2	2	4	4	3	3	3	3
337	2	2	2	1		-.3	-1.8	-.0499999999999998	.95	4.6	5.75	5		1	2	20	1	2	3	5	4	3	4	5	4	2	1	3	3	6	2	3	1	3	7	7	7	7	6	7	7	7	7	5	4	2	1	1	1
338	2	2	2	1		-.55	-.8	-1.05	.2	3.6	5.5	3		2	2	20	1	2	4	2	3	3	3	4	4	5	3	3	3	3	4	4	3	4	5	5	4	4
339	2	2	2	1		.7	1.2	.7	.2	1.4	1	1		2	2	23	1	2	3	3	3	3	4	4	2	7	5	3	5	5	4	3	2	5	5	6	6	6	6	7	4	6	6	2	3	1	2	3	1
340	2	2	2	1		-.383333333333333	-.8	-.0499999999999998	-.3	3.6	4.75	2.5		2	3	21	1	2	4	3	2	4	4	3	4	5	3	3	1	4	4	5	3	6	5	4	4	4	4	4	5	4	4	4	4	4	2	3	3
341	6	1	1			-.216666666666666	.45	-.8	-.3	4	5	3.5	1	2	4	22	1	2	3	4	4	4	3	4	3	3	3	6	5	6	7	4	3	999	6	5	4	7	6	5	4	6	5	4	2	1	2	2	1
342	6	1	1			-2.8	-2.8	-2.8	-2.8	2.6	5.5	1.25	1	1	3	22	1	2	4	4	4	3	5	5	4	7	1	1	1	1	4	2	1	1	7	7	7	7	7	7	7	4	4	5	1	1	1	1	1
343	6	1	1			-.633333333333333	-.8	-.55	-.55	4.2	5.25	3.25	1	1	2	20	1	2	3	4	4	4	3	4	4	3	4	5	4	5	4	3	2	3	5	5	5	4	5	5	4	5	4	4	4	3	2	4	2
344	6	1	1			-1.05	-1.55	-1.55	-.0499999999999998	4.4	6.5	2.75	1	1	2	21	1	2	5	3	2	4	5	3	2	4	3	4	4	5	6	6	2	1	6	7	7	7	6	7	1	4	3	5	4	5	2	3	2
345	6	1	1			-1.38333333333333	-1.3	-1.3	-1.55	1.2	2	1	1	1	2	21	1	2	4	4	3	4	4	4	4	5	5	6	5	5	4	3	2	3	5	4	5	4	2	5	4	5	6	4	3	4	3	3	4
346	6	1	1			-2.8	-2.8	-2.8	-2.8	3.6	3	2.5	1	1	1	19	2	3	3	5	5	4	4	5	5	6	5	7	7	7	7	5	7	6	4	4	4	5	6	6	7	7	5	5	1	1	3	4	1
347	6	1	1			-.8	.45	-1.3	-1.55	3	3.75	1.75	1	1	1	19	1	2	3	4	3	3	4	4	3	1	3	6	6	5	4	4	2	3	5	5	6	6	5	7	4	5	6	3	4	4	1	2	2
348	6	1	1			-2.13333333333333	-2.55	-1.8	-2.05	2.4	1.5	4.75	1	1	1	19	1	2	3	4	3	3	3	4	4	4	3	5	6	6	6	4	4	4	5	5	5	5	5	6	4	5	5	4	4	3	3	1	2
349	6	1	1			-.966666666666666	-.3	-1.3	-1.3	3.4	5.25	3	1	2	5	27	1	2	4	5	3	3	3	3	2	6	4	7	6	7	5	3	4	4	6	7	6	6	7	6	5	7	4	3	4	2	2	3	1
350	6	1	1			-.0499999999999998	1.45	-.55	-1.05	3.6	6	1.75	1	1	2	19	1	2	3	4	4	4	4	5	3	3	2	5	7	4	4	5	5	5	7	7	6	6	5	6	6	7	6	3	2	4	2	3	2
351	6	1	1			-1.46666666666667	-.55	-1.55	-2.3	4.4	5.75	3	1	1	2	21	1	2	4	2	3	3	4	3	4	3	1	5	5	4	4	5	3	5	6	6	5	5	5	6	6	6	6	4	3	2	1	3	2
352	6	1	1			-.466666666666667	-.0499999999999998	-1.05	-.3	4	4.5	3.75	1	1	3	22	1	2	4	4	4	3	4	4	5	4	1	2	3	4	3	3	3	3	4	4	5	5	4	4	4	4	4	4	4	4	3	4	3
353	6	1	1			-1.8	-1.8	-1.8	-1.8	2.8	4.25	2	1	2	3	21	1	2	4	4	4	3	4	4	3	5	2	1	1	1	3	2	2	2	6	6	7	6	6	6	6	4	3	4	2	2	2	2	2
354	6	1	1			-.716666666666666	-1.05	-.55	-.55	4	5	3.5	1	2	4	21	1	999	3	3	3	4	3	4	4	3	2	4	4	4	4	4	4	4	4	4	4	4	5	5	6	5	5	4	3	4	3	3	2
355	6	1	1			-.8	-1.8	-.3	-.3	4	6	3	1	1	4	22	1	2	4	3	3	4	4	3	2	5	3	4	4	5	5	5	3	5	6	6	6	7	6	6	1	4	4	5	4	5	2	3	2
356	6	1	1			-1.21666666666667	-.3	-1.8	-1.55	3	3.75	2	1	1	2	20	1	2	3	3	3	3	4	4	3	1	3	5	5	5	4	4	2	3	5	5	5	5	5	7	5	5	5	3	4	4	2	2	2
357	6	1	1			-.383333333333333	-.8	-.0499999999999998	-.3	1.4	5	1.75	1	2	2	46	2	2	3	4	4	4	3	4	4	1	1	2	3	3	4	3	2	4	5	5	6	5	5	5	4	6	4	4	3	4	2	3	4
358	6	1	1			-.216666666666666	1.2	-1.05	-.8	2.2	6	2.25	1	1	2	32	2	2	4	4	4	3	4	4	2	3	2	5	6	3	5	6	4	5	6	6	5	5	6	6	6	6	5	4	4	3	2	4	3
359	6	1	1			-.8	-.8	-.8	-.8	3.2	5.75	2.75	1	1	2	32	2	2	3	5	4	4	4	5	5	5	2	3	3	3	3	4	3	3	5	5	7	7	1	5	4	5	3	5	3	3	1	2	2
360	6	1	1			-.716666666666666	-.0499999999999998	-.8	-1.3	3.4	6	3.5	1	1	2	25	2	2	4	5	4	4	3	5	3	3	4	6	5	5	7	4	3	4	7	7	7	6	5	7	5	7	6	4	3	2	2	3	3
361	6	1	1			-.466666666666667	-.8	-.3	-.3	2	5	3	1	2	5	24	1	2	3	4	3	3	4	4	4	6	1	6	4	6	6	2	2	5	7	7	6	6	2	2	5	5	1	5	4	4	2	2	3
362	6	1	1			-.716666666666666	-.8	-.3	-1.05	4.2	5.25	3.25	1	1	2	39	2	2	4	4	4	4	3	4	3	4	2	3	4	3	3	3	2	2	4	4	4	5	2	2	4	4	3	5	3	4	3	4	4
363	6	1	1			-1.71666666666667	-1.05	-1.8	-2.3	3.6	5.75	1.75	1	1	2	24	2	2	4	3	3	4	4	4	3	3	5	5	5	6	4	2	1	3	3	3	6	6	6	7	4	7	7	4	4	2	1	4	1
364	6	1	1			-2.8	-2.8	-2.8	-2.8	1	1.25	1	1	1	2	46	2	2	4	5	4	5	4	5	4	3	3	4	5	7	7	1	1	4	5	5	6	6	5	7	4	5	5	4	1	2	1	2	1
365	6	1	1			-.3	.2	-.55	-.55	5	5	5.25	1	1	2	39	2	2	3	3	3	4	4	4	4	2	3	5	4	5	5	5	4	5	2	2	4	4	4	2	2	2	2	1	2	2	2	3	3
366	6	1	1			-2.21666666666667	-2.3	-2.05	-2.3	1.8	4	1	1	1	2	39	2	2	4	4	4	4	4	4	4	5	4	6	6	5	5	3	3	5	5	5	6	5	3	6	6	6	6	4	3	4	2	3	2
367	6	1	1			-.133333333333333	-.55	.2	-.0499999999999998	2.4	1.75	2.25	1	1	2	35	2	2	4	4	3	4	5	3	4	6	2	5	4	4	4	4	4	2	3	3	4	4	2	5	4	5	5	5	4	4	3	3	3
368	6	1	1			-.716666666666666	-.3	-.0499999999999998	-1.8	4	3.5	2.75	1	1	2	24	2	2	4	3	3	3	5	4	2	3	5	5	6	4	3	3	3	3	3	4	6	6	4	4	4	4	4	1	3	3	2	3	4
369	6	1	1			-.883333333333333	-.55	-1.3	-.8	4	3.75	2.75	1	1	2	30	2	2	4	2	2	3	4	2	3	6	2	5	5	4	4	3	3	3	4	5	5	5	3	3	3	4	4	4	3	4	2	3	4
370	6	1	1			-.8	-.8	-.8	-.8	2.6	4	2.5	1	1	2	32	2	2	3	4	3	4	3	4	4	2	2	3	3	5	5	3	2	4	5	5	7	7	7	7	7	7	7	4	2	4	2	2	2
371	6	1	1			-.466666666666667	-.3	-.0499999999999998	-1.05	4.8	20	3.75	1	1	2	40	2	2	3	3	4	4	4	4	3	1	2	5	4	3	5	3	2	3	5	4	5	5	3	6	5	5	3	5	3	4	2	2	3
372	6	1	1			.2	.2	.2	.2	1.6	3.75	1	1	1	2	24	2	2	4	5	4	4	4	4	4	1	3	6	4	3	3	2	1	1	4	2	4	4	4	5	4	5	4	3	4	4	3	4	3
373	6	1	1			-1.55	-1.3	-1.3	-2.05	1.8	2.75	1.75	1	1	2	31	2	2	4	4	4	4	3	4	4	7	5	6	6	4	7	3	3	5	7	7	7	7	7	7	7	7	7	1	2	1	1	3	2
374	6	1	1			-1.8	-1.8	-1.8	-1.8	3.2	3.25	2.75	1	2	2	999	2	2	3	3	3	4	3	2	2	6	3	3	3	3	6	4	2	6	6	6	7	6	4	5	6	6	6	4	3	4	2	3	2
375	6	1	1			-.8	-.8	-.8	-.8	2	2	2	1	1	2	999	2	2	4	4	4	4	4	4	4	6	4	5	4	4	5	3	3	3	5	5	6	5	3	6	3	6	6	3	3	3	2	3	1
376	6	1	1			-.8	-.8	-.8	-.8	2	2	2	1	1	2	30	2	2	3	4	4	3	4	4	5	2	3	5	7	6	5	2	3	3	7	7	7	7	7	7	6	7	7	5	3	3	1	2	1
377	6	1	1			-1.8	-1.8	-1.8	-1.8	2.8	3.75	2.75	1	1	2	45	2	2	4	5	4	4	4	4	4	3	4	3	3	3	3	2	2	2	5	5	6	5	4	4	4	4	4	4	2	3	2	2	2
378	6	1	1			-1.38333333333333	-.8	-1.05	-2.3	2.6	5.5	1.25	1	2	999	29	2	2	4	4	4	5	3	5	5	6	2	1	2	2	1	2	1	2	5	5	4	5	5	5	3	5	2	5	4	4	3	2	3
379	6	1	1			-.8	.45	-1.05	-1.8	4.6	6.25	1.25	1	2	2	22	2	2	5	5	5	5	5	5	5	5	2	2	2	2	2	2	2	2	4	4	6	6	3	3	5	5	3	5	4	4	3	3	3
380	6	1	1			-1.8	-1.8	-1.8	-1.8	1	6	2.75	1	2	2	21	1	2	3	4	4	4	3	4	5	6	2	1	1	1	1	1	1	1	4	4	5	4	4	5	3	4	4	5	4	4	3	4	3
381	3	2	3	2		-.133333333333333	-.0499999999999998	-.55	.2	4	4	4		1	2	33	2	2	4	4	2	4	4	4	2	3	2	2	3	3	3	2	3	4	6	6	7	7	7	6	3	6	2	4	3	4	1	4	3
382	3	2	3	2		-.133333333333333	-.8	-.0499999999999998	.45	2.2	4.5	2.5		1	2	30	2	2	5	4	3	4	4	3	2	4	3	4	5	4	4	5	4	5	6	7	7	6	5	7	7	6	5	4	3	3	1	3	2
383	3	2	3	2		-.133333333333333	.45	-.0499999999999998	-.8	1.2	4	2		1	2	31	2	2	4	2	2	3	4	4	4	5	3	6	5	5	3	2	2	4	3	5	6	6	2	2	3	5	2	4	2	5	2	2	3
384	3	2	3	2		.45	.45	.2	.7	3.2	3.5	1.75		2	2	50	2	2	4	5	4	4	4	4	4	3	4	3	1	2	1	2	1	1	2	2	4	4	2	5	4	5	4	4	3	4	2	3	3
385	3	2	3	2		-2.8	-2.8	-2.8	-2.8	2	1.5	2.5		1	2	44	2	2	4	4	4	4	4	4	3	3	2	2	2	4	5	2	2	4	5	5	6	7	2	2	2	4	2	5	4	5	2	3	3
386	3	2	3	2		-.216666666666666	.2	-.8	-.0499999999999998	2.8	4.75	3.75		1	2	34	2	2	4	3	3	3	3	5	3	5	2	4	3	4	4	4	3	4	4	4	5	6	4	5	3	5	3	4	2	4	3	3	3
387	3	2	3	2		-.3	-.55	-.0499999999999998	-.3	1	2.5	1.5		1	4	23	2	2	4	3	3	4	5	4	2	5	1	7	6	6	7	3	3	6	5	5	5	6	4	5	3	5	7	5	4	2	2	2	4
388	3	2	3	2		1.61666666666667	.45	2.2	2.2	5	5.5	4.5		1	2	28	2	2	4	3	2	4	4	3	3	6	4	4	3	3	4	2	3	4	4	5	5	5	6	6	4	5	4	4	3	3	2	2	2
389	3	2	3	2		-.883333333333333	-1.3	-.55	-.8	2.6	4	6		1	4	23	2	2	4	5	4	4	4	5	5	3	1	7	6	5	6	3	3	3	5	5	6	5	6	7	6	6	3	4	4	2	1	3	1
390	3	2	3	2		-.0499999999999998	.2	-.55	.2	2.2	2.5	1.75		1	2	35	2	2	3	4	3	4	4	4	4	6	1	2	1	1	2	2	2	1	2	4	5	5	2	4	3	5	4	5	4	4	2	4	2
391	3	2	3	2		-.0499999999999998	.2	-.3	-.0499999999999998	1.6	2.75	2.75		1	2	29	2	2	4	4	3	3	3	4	3	5	1	3	3	3	4	3	2	4	5	4	4	5	3	4	4	5	4	5	4	4	2	3	3
392	3	2	3	2		-.216666666666666	.2	-.3	-.55	3	3	3.25		1	2	43	2	2	4	5	3	4	3	5	5	4	4	4	5	4	3	3	2	3	3	3	4	6	4	4	4	4	4	5	4	4	3	4	3
393	3	2	3	2		.366666666666667	.2	.45	.45	3.4	3.25	2.25		1	2	39	2	2	4	5	5	4	3	5	5	7	3	3	1	1	1	2	1	1	5	4	6	4	1	4	4	4	2	4	3	3	3	3	2
394	3	2	3	2		-2.8	-2.8	-2.8	-2.8	2.2	5.5	1		1	2	47	2	2	4	3	3	5	4	5	5	5	5	4	5	6	4	5	2	5	7	7	7	7	6	7	7	7	5	5	2	4	1	1	2
395	3	2	3	2		-1.05	-1.3	-2.05	.2	1	2.5	1.75		1	2	30	2	2	4	4	4	4	3	4	4	5	2	3	3	2	2	1	1	3	3	3	4	7	2	7	4	6	2	5	4	5	999	999	3
396	3	2	3	2		-.883333333333333	-.55	-1.55	-.55	2.6	5.5	3		1	2	35	2	2	3	3	4	4	3	3	4	3	4	5	6	6	5	4	3	3	5	6	6	6	2	3	5	6	5	4	3	4	2	3	3
397	3	2	3	2		-.883333333333333	-1.3	-.55	-.8	1.6	1.75	1		1	2	50	2	2	4	5	5	4	3	4	4	6	4	6	5	6	5	3	3	2	2	5	5	5	7	7	7	7	7	2	4	4	2	4	2
398	3	2	3	2		-1.63333333333333	-1.8	-1.8	-1.3	2	7	1.25		2	3	28	2	2	4	4	4	4	3	4	4	6	3	2	2	2	2	2	2	2	5	5	6	4	6	4	2	6	4	4	3	4	2	2	2
399	3	2	3	2		-1.13333333333333	-1.55	-.55	-1.3	1	2	2		1	2	45	2	2	4	5	4	4	3	5	5	5	5	2	2	3	2	2	1	3	3	3	5	5	5	5	2	5	7	4	3	4	3	3	2
400	3	2	3	2		.2	.2	.2	.2	2.6	2.75	3		1	3	29	2	2	3	3	4	4	3	5	5	2	3	6	5	5	5	4	4	5	4	4	6	6	5	6	6	4	6	4	4	3	3	3	2
401	3	2	3	2		-.216666666666666	-.55	-.3	.2	1	4.75	5		1	2	23	2	2	5	2	2	3	3	4	3	2	2	2	2	3	5	2	1	3	5	4	6	5	4	3	2	6	5	5	3	3	2	2	2
402	3	2	3	2		.2	.2	.2	.2	3.4	3.75	2.75		1	2	25	2	2	4	4	4	4	4	5	4	1	3	3	5	5	5	5	4	5	5	5	4	4	4	5	4	5	5	4	2	2	2	2	2
403	3	2	3	2		-1.71666666666667	-1.8	-1.8	-1.55	5.6	4.25	3.75		2	4	30	2	2	4	2	2	4	4	3	2	4	2	5	4	3	5	4	3	3	6	6	6	6	1	2	2	2	3	4	3	1	2	3	1
404	3	2	3	2		-2.63333333333333	-2.8	-2.8	-2.3	1.2	3.25	1.75		1	3	35	2	2	4	4	4	3	3	3	4	6	5	5	5	6	6	3	4	4	5	5	5	5	6	7	5	6	6	4	2	1	2	2	1
405	3	2	3	2		-.133333333333333	-.55	-.0499999999999998	.2	1.6	2	1.25		1	2	36	2	2	4	3	3	3	4	3	2	1	3	5	6	5	4	4	3	4	5	5	7	4	4	6	4	7	7	5	3	4	2	3	2
406	3	2	3	2		-.0499999999999998	-.0499999999999998	.2	-.3	2.8	4.25	3.25		1	2	23	2	2	3	3	4	3	3	4	3	5	3	5	5	4	3	3	3	3	4	3	4	4	5	5	5	4	4	3	4	2	3	3	2
407	3	2	3	2		-.716666666666666	-1.05	-1.05	-.0499999999999998	2.6	1.5	2		1	2	46	2	2	4	3	3	4	4	5	2	7	1	3	2	2	2	2	1	2	5	4	6	4	1	2	5	6	2	5	3	4	2	3	4
408	3	2	3	2		.116666666666667	-.0499999999999998	.2	.2	2.6	2.5	3.5		1	2	46	2	2	4	4	4	4	3	4	4	5	3	3	3	2	3	2	1	2	5	4	6	4	1	3	4	4	3	5	3	4	2	3	3
409	3	2	3	2		.283333333333333	.45	.2	.2	1.6	1	1		1	2	43	2	2	3	4	4	4	3	5	4	3	3	2	1	2	2	2	2	2	3	3	6	5	1	3	3	5	4	5	4	4	3	3	2
410	3	2	3	2		.0333333333333335	.2	-.0499999999999998	-.0499999999999998	1	3	1.75		1	2	33	2	2	4	4	4	4	4	5	5	5	3	5	5	4	3	2	2	5	4	5	6	6	3	4	4	5	3	4	3	4	1	3	3
411	3	2	3	2		.116666666666667	-.3	.2	.45	3.8	4.25	2.75		2	4	34	2	2	3	4	4	4	4	4	4	5	3	5	5	5	3	4	2	3	5	5	6	5	3	6	3	5	5	5	4	4	2	2	2
412	3	2	3	2		.116666666666667	.7	-.55	.2	3	1.75	4.75		1	2	29	2	2	3	4	4	4	3	4	4	3	4	4	4	4	5	4	3	4	4	3	4	4	6	5	5	5	4	3	2	3	3	4	3
413	3	2	3	2		.283333333333333	.7	-.0499999999999998	.2	2.2	5.25	3.75		2	2	49	2	2	3	3	3	4	3	3	3	5	3	3	3	4	5	5	3	4	6	7	6	6	3	5	4	6	4	4	4	4	2	3	3
414	3	2	3	2		.7	1.45	-.3	.95	2.8	4	3.25		1	2	36	2	2	4	4	2	3	5	4	2	3	2	3	2	2	3	3	1	2	6	6	5	5	5	6	6	6	3	4	2	2	1	4	2
415	3	2	3	2		.95	.95	.45	1.45	2.6	6.25	3.75		1	2	38	2	2	4	5	5	4	3	5	5	1	5	4	4	4	3	2	2	2	5	5	5	6	4	6	6	6	4	4	3	3	1	3	4
416	3	2	3	2		.45	1.2	-.0499999999999998	.2	3.4	3.5	4.5		1	2	35	2	2	4	3	3	3	4	4	4	3	3	3	5	3	5	3	2	4	6	5	4	4	5	6	4	4	6	4	4	4	3	3	3
417	3	2	3	2		.2	.2	.2	.2	3.4	4.75	2.75		1	2	35	2	2	4	4	4	4	3	5	3	6	3	3	2	3	2	4	2	2	2	4	4	7	2	4	5	5	4	3	3	4	3	4	3
418	3	2	3	2		.116666666666667	.2	.2	-.0499999999999998	2	2.5	2.5		2	2	34	2	2	3	4	4	3	4	4	4	6	2	4	3	3	2	2	3	3	3	2	5	5	5	5	3	4	3	5	3	4	3	999	2
419	3	2	3	2		.533333333333334	.7	.2	.7	6.2	6	5.75		1	2	34	2	2	4	3	3	4	4	3	3	6	2	4	3	3	5	3	3	4	6	5	5	5	3	2	3	5	6	5	2	3	2	2	4
420	3	2	3	2		.616666666666667	.2	.7	.95	1.6	2.5	3.5		1	2	35	2	2	3	4	3	4	3	4	4	6	2	6	5	5	4	4	3	4	5	5	6	6	5	5	4	6	4	4	3	3	2	2	3
421	5	2	5	2		.533333333333334	.2	.45	.95	6.2	6	6		1	1	19	1	2	4	3	2	4	5	4	3	4	5	4	2	2	5	3	2	3	4	6	5	5	5	5	5	5	4	5	4	3	2	2	2
422	5	2	5	2		1.45	2.2	.45	1.7	5.8	5	5.75		2	4	33	1	2	4	4	4	3	4	4	4	6	3	5	5	5	2	4	1	4	2	6	7	7	6	6	6	7	1	4	4	4	3	4	4
423	5	2	5	2		.366666666666667	.7	-.55	.95	2.8	5	2		2	2	20	1	2	4	4	5	4	4	5	5	1	2	7	7	5	6	7	5	6	7	7	7	5	4	6	3	7	4	1	4	5	1	4	2
424	5	2	5	2		-.383333333333333	-.3	-1.8	.95	2.8	4	2.5		1	2	22	1	2	4	4	5	4	4	5	4	6	3	7	6	7	6	3	2	6	6	7	6	7	7	7	6	7	6	4	1	4	2	1	1
425	5	2	5	2		.283333333333333	.45	.2	.2	3.6	6	3.5		1	2	21	1	2	5	5	4	4	3	5	5	5	1	5	4	4	5	2	1	4	2	5	5	4	1	2	6	5	4	4	4	4	3	3	3
426	5	2	5	2		1.36666666666667	1.45	.95	1.7	5.6	5	5.25		1	2	21	1	2	4	5	5	3	3	4	4	6	2	1	1	1	2	1	1	1	1	1	4	4	1	1	1	1	1	5	3	1	1	2	2
427	5	2	5	2		-.55	-.3	-1.05	-.3	3.4	4.5	3.5		1	3	22	1	2	3	5	4	4	3	5	2	6	5	4	3	5	7	1	4	4	2	1	7	6	7	3	7	7	4	3	4	1	1	2	1
428	5	2	5	2		-.883333333333333	-1.05	-.8	-.8	3.2	3.25	2.75		1	3	20	1	2	3	2	4	4	5	4	3	1	2	3	2	3	6	4	5	6	4	7	6	5	3	5	3	6	4	5	4	5	2	3	1
429	5	2	5	2		.366666666666667	.2	.45	.45	4.8	7	5		1	2	20	1	2	3	4	4	3	4	3	3	4	3	6	7	5	4	4	4	4	5	5	6	5	5	6	3	5	5	2	2	4	2	1	2
430	5	2	5	2		.366666666666667	.45	.2	.45	4.4	4.25	4.25		1	4	22	1	2	4	5	2	4	4	4	2	5	5	3	5	2	6	5	3	3	3	5	7	6	5	7	7	7	7	5	2	2	2	4	1
431	5	2	5	2		1.45	1.95	1.7	.7	4	5.25	4		1	5	25	1	2	4	5	4	5	4	5	5	5	5	5	2	2	5	1	1	3	5	4	6	5	2	3	3	3	1	5	4	3	2	4	4
432	5	2	5	2		.283333333333333	.2	-.3	.95	5	4.5	5		2	5	24	1	2	5	4	4	5	4	5	5	7	3	4	2	6	4	2	1	2	4	5	7	6	1	1	4	6	1	5	3	4	2	3	2
433	5	2	5	2		.0333333333333335	-.3	.2	.2	3.6	5.5	3.75		2	3	21	1	2	4	2	3	3	4	4	4	4	3	3	3	4	3	6	5	4	5	5	5	6	2	2	3	3	2	4	4	4	3	3	4
434	5	2	5	2		.366666666666667	.95	.45	-.3	4.6	5.5	4.5		2	2	19	1	2	3	3	3	5	4	4	3	5	2	3	2	3	3	2	2	3	3	4	4	6	5	4	3	4	5	4	4	4	2	3	3
435	5	2	5	2		-.133333333333333	-.0499999999999998	-.3	-.0499999999999998	3.4	5	4		2	2	20	1	2	4	5	3	4	3	3	4	5	4	5	5	4	5	5	3	4	5	4	4	5	5	4	4	4	3	4	3	3	3	3	2
436	5	2	5	2		.366666666666667	.45	.2	.45	5	5.5	4.25		1	4	39	2	2	3	5	4	5	3	5	3	4	2	7	7	3	2	2	2	2	3	7	4	4	6	6	6	6	4	5	4	4	2	2	1
437	5	2	5	2		-.383333333333333	-.8	-.55	.2	2.8	3.75	2.5		1	4	31	2	2	3	4	5	4	4	4	4	3	2	2	2	3	2	4	3	3	5	5	5	5	4	4	5	5	3	5	4	4	2	4	3
438	5	2	5	2		-1.8	-1.8	-1.55	-2.05	1	2.5	1		1	3	23	1	2	4	4	4	3	4	3	4	5	5	4	4	6	4	4	2	4	4	5	5	4	4	6	5	3	6	2	3	3	3	4	2
439	5	2	5	2		.783333333333334	.95	.7	.7	3.4	3.5	3.25		2	3	22	1	2	4	4	4	3	4	5	5	2	3	3	3	2	2	3	1	1	2	3	6	6	3	5	4	4	4	4	3	3	3	3	2
440	5	2	5	2		-.3	-.3	-.8	.2	2.2	4.25	2.25		1	3	32	2	2	3	3	4	4	3	3	4	5	4	3	2	4	4	5	3	3	3	4	4	5	5	6	7	6	5	2	3	3	3	3	3
441	5	2	5	2		1.2	1.2	1.2	1.2	2.4	4.25	3		2	3	23	2	2	3	5	5	4	4	4	4	6	2	1	1	1	1	2	1	2	3	3	6	7	3	5	5	5	4	5	4	4	3	4	2
442	5	2	5	2		-.883333333333333	-.55	-1.3	-.8	2.2	4.25	3.5		1	4	29	2	2	3	5	5	5	4	5	5	6	4	4	4	4	6	5	4	4	4	5	5	6	3	5	4	4	5	1	3	2	4	4	3
443	5	2	5	2		.616666666666667	.95	.7	.2	3.4	3.75	4.75		1	4	26	2	2	4	5	5	4	3	5	5	4	2	1	1	1	1	2	2	2	3	3	7	7	5	5	5	5	5	4	2	4	3	2	2
444	5	2	5	2		.866666666666667	.95	.45	1.2	3.6	4.75	4		1	3	31	2	2	4	4	4	4	3	5	5	5	3	2	2	2	3	3	2	3	3	4	6	7	3	3	5	5	4	5	3	3	3	3	3
445	5	2	5	2		.366666666666667	.45	.45	.2	2.8	3.75	3.75		1	4	38	2	2	4	4	5	4	4	5	5	3	3	3	3	3	2	3	1	1	2	3	5	5	5	5	5	5	5	4	4	4	3	3	3
446	5	2	5	2		.45	.7	.45	.2	5	5	5		1	3	26	2	2	4	2	3	4	4	4	4	4	3	4	2	2	3	2	2	2	3	5	6	6	4	4	4	4	3	5	4	3	3	3	3
447	5	2	5	2		-.0499999999999998	-.0499999999999998	-.3	.2	3.4	5	5.5		1	2	26	2	2	3	3	3	4	3	2	2	2	4	4	4	4	3	3	4	3	3	6	6	6	5	4	3	5	5	3	4	4	4	3	3
448	5	2	5	2		.116666666666667	.45	-.0499999999999998	-.0499999999999998	2.2	4.75	3.5		1	5	33	2	2	3	4	4	5	4	5	5	4	3	5	3	3	2	4	3	2	2	5	7	7	5	5	4	5	5	4	4	3	3	4	4
449	5	2	5	2		.45	.7	.2	.45	3.2	3.75	4.25		1	3	36	2	2	4	4	4	4	4	4	4	4	3	1	1	1	1	1	1	1	1	2	7	7	3	3	3	5	4	4	4	4	4	4	4
450	5	2	5	2		.7	.95	.45	.7	4.2	5.5	5.25		2	4	32	2	2	4	4	4	3	4	3	3	6	3	5	5	5	4	2	3	3	6	6	5	5	5	5	5	6	4	4	4	4	3	4	4
451	5	2	5	2		-.3	-.55	-.0499999999999998	-.3	4.8	6.25	5.75		2	2	26	2	999	3	4	4	4	3	4	3	1	2	2	1	4	3	3	1	1	2	2	6	7	2	4	4	3	2	5	3	3	2	3	1
452	5	2	5	2		.783333333333334	1.2	.95	.2	4.6	5.5	4.5		2	2	31	2	2	3	5	5	5	4	4	5	5	1	2	2	3	3	4	1	1	2	2	7	6	2	4	3	4	4	4	4	5	3	3	2
453	5	2	5	2		.616666666666667	.45	.95	.45	5.2	5.5	5.75		2	3	27	2	2	5	5	5	4	4	5	5	5	2	2	3	3	4	5	2	3	4	4	5	5	2	3	3	4	4	4	4	4	2	3	1
454	5	2	5	2		1.03333333333333	1.45	.45	1.2	5.6	5.75	5.5		1	5	27	2	2	4	4	5	5	4	3	5	2	999	5	3	2	4	5	2	3	6	5	5	6	5	5	6	6	6	3	4	4	4	4	4
455	5	2	5	2		.0333333333333335	.45	-.0499999999999998	-.3	3.4	5.75	3.25		1	5	32	2	2	3	4	4	4	3	3	5	1	3	3	1	1	2	2	1	3	6	4	6	7	3	5	5	4	6	3	4	4	4	4	1
456	5	2	5	2		.283333333333333	.7	.2	-.0499999999999998	4	4.75	4		1	5	32	2	2	3	4	4	4	3	5	5	5	2	3	2	4	4	5	1	2	3	5	7	7	2	5	4	6	5	5	3	4	2	3	1
457	5	2	5	2		.533333333333334	.45	.2	.95	4.6	4.25	2.75		2	2	42	2	2	4	4	4	4	3	4	4	2	2	3	3	4	4	3	3	2	2	4	6	7	4	5	2	6	3	3	3	3	4	3	3
458	5	2	5	2		.366666666666667	.45	.7	-.0499999999999998	3.2	4.5	4		1	4	31	2	2	4	4	5	4	4	4	4	5	2	1	1	2	1	3	1	2	2	2	6	6	2	3	3	4	4	5	3	3	3	3	3
459	5	2	5	2		1.03333333333333	1.2	.7	1.2	2.6	4.75	5.25		2	4	29	2	2	4	3	3	4	4	4	4	6	3	2	3	5	3	3	2	2	3	2	7	7	3	3	5	4	3	4	4	4	1	2	1
460	5	2	5	2		.95	.95	.7	1.2	3.8	5	4.5		2	2	28	2	2	5	4	4	5	5	4	4	4	3	2	2	3	3	4	1	2	5	5	7	7	1	3	3	4	4	4	5	5	1	3	1
461	9	1	4	1	1	-.633333333333333	-1.8	-.3	.2	3.6	3.25	5	1	2	5	25	2	15	4	2	3	4	4	2	1	6	3	6	6	3	7	6	2	4	6	6	7	7	6	7	7	7	6	3	3	1	2	2	1
462	9	1	4	1	1	-2.3	-2.05	-2.8	-2.05	2.8	2.5	2.75	1	2	5	28	2	15	4	5	4	3	4	3	4	5	3	6	6	6	6	2	1	3	7	7	7	6	7	7	7	7	7	5	3	3	1	3	3
463	4	2	4	1		-2.21666666666667	-2.05	-2.55	-2.05	7	5.66666666666667	3		1	3	29	2	2	4	5	5	3	5	5	5	6	3	6	4	5	6	4	4	3	6	6	5	6	2	4	5	5	5	5	3	3	2	2	3
464	4	2	4	1		-1.71666666666667	-1.55	-1.8	-1.8	6.4	6	4.5		1	2	34	2	2	4	4	4	3	4	4	3	3	2	7	7	6	7	6	3	5	7	6	6	7	2	4	6	5	7	4	3	3	2	1	3
465	4	2	4	1		-1.3	-1.3	-2.05	-.55	2.4	4	2.5		1	4	31	2	2	4	4	3	5	4	5	5	4	3	2	3	3	3	4	3	3	5	5	6	5	5	4	4	4	4	3	3	3	3	3	3
466	4	2	4	1		-1.96666666666667	-1.8	-1.8	-2.3	3	4.5	3.5		1	2	21	1	2	3	4	3	5	3	2	2	4	3	5	4	4	5	5	5	5	5	4	5	5	4	5	3	5	5	5	5	4	4	4	3
467	4	2	4	1		-1.8	-2.05	-1.55	-1.8	6.4	6	5.25		1	3	39	2	2	4	3	4	4	4	3	4	4	3	5	6	3	4	2	2	6	5	4	6	5	1	2	4	4	5	4	3	3	2	3	3
468	4	2	4	1		-2.63333333333333	-2.3	-2.8	-2.8	3.8	4.5	4.25		2	4	23	2	2	4	3	3	4	5	4	4	5	4	6	6	6	5	5	4	6	6	6	6	6	5	4	6	6	6	1	3	2	3	3	2
469	4	2	4	1		-.883333333333333	-.3	-1.3	-1.05	2.2	3.75	1.5		1	2	32	2	2	4	4	4	4	4	3	3	2	2	2	2	2	3	3	1	2	2	4	4	7	2	3	3	3	3	5	4	4	4	4	4
470	4	2	4	1		-1.8	-1.8	-2.05	-1.55	6.2	6.5	4		2	4	39	2	2	4	5	5	4	3	5	4	5	4	3	2	2	4	2	2	1	4	5	5	7	2	3	4	6	5	4	4	3	2	3	4
471	4	2	4	1		-1.13333333333333	-1.3	-1.05	-1.05	2.8	4.25	3.25		1	2	42	2	2	4	3	3	4	4	4	4	3	3	2	3	3	1	3	1	2	4	4	5	5	2	3	3	3	4	4	4	4	4	4	3
472	4	2	4	1		-1.46666666666667	-1.55	-1.55	-1.3	6.2	6.75	3.5		2	3	33	2	2	4	4	5	3	3	4	4	6	1	3	3	5	6	2	2	3	4	5	6	7	2	3	4	4	6	4	4	4	3	3	3
473	4	2	4	1		-1.05	-.55	-1.3	-1.3	1.4	2.75	2.75		1	3	33	2	2	4	4	3	5	4	4	4	2	3	2	2	2	2	3	1	2	2	2	5	5	4	4	4	4	4	5	4	4	4	4	4
474	4	2	4	1		-1.46666666666667	-1.05	-1.55	-1.8	5.6	6.25	3.25		2	2	29	2	2	4	5	4	4	5	5	4	6	5	5	6	5	5	2	2	3	5	5	6	6	3	3	5	4	6	5	4	3	2	3	3
475	4	2	4	1		-.8	-.3	-1.55	-.55	5.4	6	3		2	4	32	2	2	4	5	5	4	4	3	4	6	2	2	3	4	4	2	2	3	5	5	5	7	5	4	5	5	6	4	5	4	3	3	4
476	4	2	4	1		-1.71666666666667	-1.3	-2.05	-1.8	5.6	6.75	4		2	4	41	2	2	5	4	5	3	4	4	5	7	3	4	5	3	2	2	1	3	4	5	7	7	4	4	5	5	6	3	4	3	2	3	4
477	4	2	4	1		-1.55	-1.55	-1.55	-1.55	5.2	6	3		2	4	40	2	2	5	1	3	4	4	3	4	5	5	7	6	5	5	3	2	999	3	6	6	7	4	4	5	5	6	5	4	4	3	3	4
478	4	2	4	1		.2	.2	.2	.2	1	1	1.5		2	3	26	1	8	5	5	5	5	4	5	5	5	4	4	3	4	4	2	4	3	5	5	6	5	4	5	999	5	4	3	4	2	3	3	3
479	4	2	4	1		-2.46666666666667	-2.55	-2.55	-2.3	5.6	5.75	2.25		2	3	36	2	2	4	4	4	4	3	4	4	5	2	3	3	5	6	2	1	4	6	6	6	7	4	4	5	4	7	5	4	3	3	3	3
480	4	2	4	1		-1.21666666666667	-1.05	-1.8	-.8	5.8	6	2.25		1	3	30	2	2	3	3	3	3	3	3	4	4	4	2	2	3	4	3	3	2	4	5	6	6	4	4	6	5	6	4	4	4	3	3	4
481	4	2	4	1		-1.38333333333333	-1.55	-1.8	-.8	5.6	5	1		2	2	30	2	2	4	5	4	4	5	5	5	5	1	1	1	2	2	1	1	3	4	5	7	7	1	1	3	3	5	3	3	3	3	3	3
482	4	2	4	1		-2.13333333333333	-1.8	-2.55	-2.05	6.4	7	1		2	4	34	2	2	5	5	5	3	3	4	4	5	3	7	7	7	7	6	6	6	7	7	6	7	4	4	5	4	6	5	3	3	3	4	4
483	4	2	4	1		-2.05	-1.8	-2.55	-1.8	4.8	4.75	1		2	4	29	2	2	3	4	4	3	4	3	4	5	3	5	5	5	5	3	3	3	5	5	6	7	2	2	4	4	5	5	4	4	3	3	3
484	4	2	4	1		-1.8	-1.8	-1.8	-1.8	5	6	1		2	4	34	2	2	4	4	4	4	4	4	4	5	4	3	3	5	3	2	2	3	5	6	6	7	2	2	4	5	4	5	5	4	3	3	4
485	4	2	4	1		-1.46666666666667	-1.3	-2.55	-.55	4.8	5.5	1.5		2	3	27	2	2	4	5	5	3	3	4	4	5	2	4	4	3	4	2	2	4	4	6	6	6	1	2	4	4	5	5	5	4	3	3	4
486	4	2	4	1		.116666666666667	.45	-.8	.7	2.4	3.25	2.5		1	3	22	1	2	3	5	5	3	4	4	4	2	3	3	2	5	4	5	3	3	4	4	4	4	4	5	5	5	6	4	3	3	3	4	4
487	4	2	4	1		.783333333333334	.95	.7	.7	1.2	2.5	2.5		1	4	32	2	2	4	3	4	4	3	3	3	1	3	1	2	3	3	4	3	3	3	2	5	6	5	4	6	4	6	4	4	4	4	4	4
488	4	2	4	1		-.216666666666666	-.3	-.3	-.0499999999999998	2.8	4.5	2.5		1	4	32	2	2	4	4	3	4	4	4	3	6	4	2	3	3	3	3	3	3	3	4	4	5	2	3	5	4	6	4	4	4	2	3	3
489	4	2	4	1		.533333333333334	.45	.7	.45	2.4	2.25	2.5		1	4	22	1	2	4	3	2	4	3	4	3	3	2	2	3	4	4	4	3	2	2	3	4	6	2	3	3	3	4	5	3	3	3	3	3
490	4	2	4	1		.45	.45	.2	.7	3.6	3.75	3.75		2	3	21	1	2	4	4	3	4	3	3	3	5	1	5	2	3	2	2	2	2	2	3	6	6	2	2	2	2	2	3	2	3	3	4	4
491	4	2	4	1		.533333333333334	.2	.45	.95	3.4	3.75	3.5		2	2	31	2	2	3	3	2	5	3	2	4	5	2	2	2	3	5	4	2	2	2	3	5	5	2	2	3	2	1	4	4	3	2	2	3
492	4	2	4	1		-.466666666666667	-.8	-.55	-.0499999999999998	1.6	3	2.25		2	2	29	2	2	4	3	3	4	4	4	4	4	2	5	3	3	4	4	3	4	4	3	5	5	2	3	3	3	3	4	4	4	3	3	4
493	4	2	4	1		1.03333333333333	1.2	.7	1.2	3.2	4.5	4		1	2	28	2	2	3	3	3	5	3	4	4	3	3	1	2	2	2	4	1	2	2	2	5	6	3	3	3	3	4	4	4	5	4	5	4
494	4	2	4	1		.7	.95	.7	.45	3	4.5	4		1	2	29	2	2	3	3	2	3	4	4	3	2	3	2	2	2	2	2	1	2	2	3	5	4	2	2	2	2	2	5	5	5	5	5	4
495	4	2	4	1		-1.55	-1.55	-1.8	-1.3	5.6	5.5	2.25		1	2	29	2	2	5	4	3	4	4	4	4	2	3	5	5	6	2	2	2	2	6	6	7	6	3	4	4	4	5	4	3	3	3	3	3
496	4	2	4	1		-1.71666666666667	-1.8	-1.55	-1.8	4.8	6.25	3		1	3	31	2	4	5	4	5	4	4	2	4	3	3	7	7	7	7	7	7	5	6	7	7	7	6	5	4	5	5	4	3	3	3	3	3
497	4	2	4	1		-2.38333333333333	-2.3	-2.8	-2.05	5.4	6	2.5		1	3	27	2	2	3	4	4	3	4	4	4	3	4	7	7	7	7	6	999	1	6	6	7	7	2	2	4	4	5	4	5	3	3	3	4
498	4	2	4	1		-1.8	-1.55	-2.3	-1.55	6	5	1.25		1	3	32	2	4	5	5	5	3	5	5	5	4	2	1	2	2	3	3	2	4	4	5	6	7	2	2	4	4	4	4	4	3	3	3	4
499	4	2	4	1		-1.05	-1.05	-.8	-1.3	1.6	3.5	1.75		999	1	31	2	2	4	4	3	4	3	4	4	4	3	1	2	2	1	2	1	2	2	2	5	5	3	3	2	3	4	4	4	3	3	4	4
500	4	2	4	1		-.55	-.0499999999999998	-1.05	-.55	1.6	3.5	1.5		2	2	28	2	2	3	3	4	4	3	3	3	5	2	1	1	1	1	2	1	1	2	4	4	5	2	3	3	3	3	5	5	4	4	4	4
501	4	2	4	1		-.383333333333333	-.0499999999999998	-.3	-.8	2	3.25	1.75		1	2	38	2	2	4	4	4	4	4	4	4	5	1	1	1	1	2	2	1	1	2	2	4	4	2	4	4	5	5	4	3	3	3	3	4
502	4	2	4	1		-.383333333333333	-.3	-.55	-.3	1.4	4	3.25		1	3	26	2	2	4	4	4	4	5	4	4	4	3	2	3	3	2	3	1	2	2	3	6	6	4	4	5	5	4	4	4	4	4	4	4
503	1	2	1			.7	.7	.7	.7	3	4	3		1	2	39	2	2	3	4	4	4	4	5	4	5	4	4	4	3	3	5	3	3	6	6	6	5	5	6	4	5	3	4	4	3	2	3	2
504	1	2	1			1.28333333333333	1.7	1.2	.95	5	5.5	4.75		2	2	30	2	2	3	4	4	4	3	5	5	6	1	5	5	2	2	2	1	2	3	5	5	4	3	3	2	2	2	5	3	4	3	4	3
505	1	2	1			-.716666666666666	-.3	-1.3	-.55	3	3.75	4.5		1	2	44	2	2	3	3	5	4	3	4	4	3	3	5	5	5	4	3	2	2	4	5	5	5	2	2	5	7	2	5	2	4	2	2	2
506	1	2	1			-.3	-1.3	-.3	.7	3.8	2.5	3.75		1	2	39	2	2	3	4	4	4	4	4	5	3	2	2	3	2	2	3	1	2	4	5	5	4	4	3	4	5	5	5	4	4	2	3	2
507	1	2	1			.7	.95	.2	.95	1.8	4.75	3.25		1	2	33	2	2	3	4	5	5	3	5	5	5	2	3	3	3	3	3	2	2	5	5	6	7	5	6	6	6	5	4	3	3	2	3	2
508	1	2	1			-.8	.95	-1.8	-1.55	3.2	6.75	1.25		2	2	45	2	2	4	3	3	4	3	3	3	5	3	4	2	3	5	3	3	3	5	5	6	6	3	2	3	5	2	2	2	3	1	2	2
509	1	2	1			.45	.2	.2	.95	5	6.25	5.75		1	2	31	2	2	3	5	5	4	3	5	999	5	3	5	5	4	3	2	1	3	4	5	4	4	2	2	3	5	5	4	2	3	2	3	3
510	1	2	1			.366666666666667	.2	.2	.7	5.8	6.25	4		1	2	27	2	2	3	3	4	3	4	4	3	4	2	3	3	4	3	3	3	4	5	5	5	4	5	5	4	4	4	4	4	3	3	4	3
511	1	2	1			.866666666666667	1.2	.45	.95	5.6	6.25	4.5		1	2	33	2	2	4	4	3	3	4	4	4	5	3	7	5	7	4	3	1	3	4	5	4	5	5	7	6	5	6	5	3	4	1	2	2
512	1	2	1			.2	.2	.2	.2	2.6	2.25	2		1	2	35	2	2	3	4	4	4	3	4	4	4	4	4	3	5	2	2	1	2	3	4	5	4	6	5	4	4	5	5	4	4	2	3	2
513	1	2	1			.283333333333333	.45	.2	.2	4	3.75	3.75		1	2	39	2	2	5	3	2	4	4	3	3	3	3	7	6	5	4	4	3	3	4	5	6	7	2	3	3	5	4	5	4	3	2	3	2
514	1	2	1			.366666666666667	.45	.2	.45	4.4	3.5	4		1	2	39	2	2	3	5	4	4	4	4	3	6	3	5	4	2	1	4	1	2	3	3	5	6	2	2	2	3	2	5	4	4	3	4	4
515	1	2	1			.0333333333333335	.2	.7	-.8	4.4	5.75	4.25		1	2	31	2	2	3	4	4	4	4	4	4	3	4	5	5	5	3	5	2	5	5	4	6	4	5	6	5	6	4	4	4	3	3	4	3
516	1	2	1			.2	-.0499999999999998	.2	.45	4.2	4.5	3		1	2	27	2	2	4	2	2	3	4	2	2	5	2	4	3	3	3	3	2	3	4	2	6	5	7	7	7	7	2	3	4	4	3	2	2
517	1	2	1			.95	1.2	.45	1.2	5.6	5	5.75		2	2	38	2	2	4	3	3	3	4	3	3	2	2	4	3	4	6	5	2	4	5	5	5	6	6	6	6	6	5	4	3	4	1	3	2
518	1	2	1			-.0499999999999998	-.0499999999999998	-.3	.2	4.4	4.5	5		2	2	28	2	2	3	4	5	3	4	4	4	3	3	2	2	3	4	2	1	3	5	5	6	7	6	6	5	5	5	4	3	3	2	3	2
519	1	2	1			.45	.2	.45	.7	3.8	5.75	3.75		2	2	23	2	2	3	3	3	4	4	4	4	5	4	4	2	3	3	2	2	2	4	4	4	5	2	4	2	4	2	3	4	3	3	4	3
520	1	2	1			.533333333333334	.7	.2	.7	4	4.5	2.5		1	2	35	2	2	3	4	2	4	4	3	3	4	2	5	3	3	3	2	1	2	5	5	6	5	4	4	3	4	4	5	3	4	2	3	3
521	1	2	1			-.8	-.8	-.8	-.8	2	2.5	3		1	2	39	2	2	3	3	3	4	3	4	4	4	4	4	4	5	5	5	4	5	5	5	4	6	4	5	5	5	5	3	3	2	2	3	2
522	1	2	1			.2	.2	.2	.2	4	4	4		1	3	42	2	2	3	5	3	4	4	4	4	5	3	5	4	5	2	4	2	2	5	5	6	6	6	6	4	4	5	5	3	3	2	3	2
523	1	2	1			.2	1.45	-.8	-.0499999999999998	2.6	2.75	3.25		2	2	19	1	2	3	4	4	5	4	3	3	5	1	3	3	3	3	3	3	3	5	5	6	5	5	5	3	5	6	3	3	4	3	3	1
524	1	2	1			-.633333333333333	-.8	-1.05	-.0499999999999998	1.8	5.75	2.5		1	2	20	1	2	3	4	4	4	4	4	4	3	3	5	3	3	3	3	3	3	6	6	6	5	3	5	3	5	4	5	3	4	2	3	4
525	1	2	1			.533333333333334	1.7	-.3	.2	5.2	6.25	4		1	2	20	1	2	3	4	4	4	4	4	4	4	3	5	4	5	6	3	2	5	6	7	5	4	3	6	5	6	6	5	3	3	3	999	3
526	1	2	1			1.03333333333333	1.45	.7	.95	2.8	5.25	2		1	2	18	1	2	3	4	3	4	3	4	4	5	4	5	6	4	5	2	3	4	6	6	5	6	5	5	3	5	5	2	4	4	2	4	1
527	1	2	1			-.216666666666666	-.0499999999999998	-.55	-.0499999999999998	4.6	4.5	3.75		1	2	19	1	2	3	3	4	3	4	4	4	3	999	5	6	4	3	4	3	5	6	6	5	5	7	7	6	6	6	3	3	4	2	3	2
528	1	2	1			-.383333333333333	.2	-1.05	-.3	3.4	4.75	3.25		1	2	20	1	2	5	2	2	4	4	3	2	3	5	4	5	3	6	5	3	5	6	4	6	5	7	7	4	5	5	5	4	4	1	1	2
529	1	2	1			.283333333333333	.2	.2	.45	3.2	3.25	3.75		1	2	20	1	2	3	4	4	4	3	4	4	4	3	5	5	4	4	4	4	5	5	4	6	5	6	6	6	6	4	4	3	3	2	3	2
530	1	2	1			.95	1.95	.2	.7	3.8	5.5	4.5		1	2	20	1	2	4	4	4	3	3	4	4	3	2	4	6	5	6	4	3	5	7	7	6	4	6	6	4	6	5	5	4	3	1	2	3
531	1	2	1			-.216666666666666	-.3	-.8	.45	2.4	1.75	4		1	2	22	1	2	3	4	4	3	4	4	4	2	3	5	5	5	4	5	4	4	4	5	5	4	4	5	5	4	4	4	4	3	1	4	2
532	1	2	1			.116666666666667	.95	-1.05	.45	4.8	6.25	3		2	2	21	1	2	4	4	3	4	4	3	2	6	5	5	5	2	6	2	4	6	6	6	5	6	6	7	6	6	6	4	5	2	3	4	2
533	1	2	1			.533333333333334	-.0499999999999998	1.2	.45	6.6	6.25	4.75		2	4	23	1	2	4	4	3	4	4	4	4	1	3	4	3	5	6	4	2	2	5	5	6	5	5	5	5	5	4	4	3	3	1	4	2
534	1	2	1			-.55	-1.05	-.8	.2	6.2	3	5		1	2	20	1	2	4	4	5	4	4	5	5	1	5	7	6	6	6	4	4	5	6	6	6	6	6	7	6	7	6	5	4	3	1	2	3
535	1	2	1			-2.63333333333333	-2.8	-2.8	-2.3	2.6	1.5	1.75		1	2	20	1	2	3	4	4	4	4	5	5	1	2	4	7	7	7	5	4	7	7	7	7	7	1	7	7	7	7	5	1	3	1	1	4
536	1	2	1			.95	1.2	.95	.7	5.6	6	6		1	2	20	1	2	4	5	4	3	3	5	5	5	4	6	5	5	4	3	4	3	5	3	5	4	3	6	6	6	6	4	4	5	2	3	4
537	1	2	1			-2.05	-2.8	-2.05	-1.3	3	7	1.75		1	2	20	1	2	3	4	4	4	3	5	4	4	4	3	6	3	6	5	4	6	5	6	7	6	7	7	7	7	6	5	1	1	1	1	1
538	1	2	1			.866666666666667	.7	1.2	.7	4.4	4.75	4.5		1	2	20	1	2	4	3	2	4	3	4	999	1	4	6	5	5	7	2	2	4	7	7	7	7	4	7	7	7	7	5	4	1	1	3	1
539	1	2	1			1.86666666666667	1.7	1.95	1.95	5.8	6.75	5.25		1	2	25	1	4	3	2	2	4	5	5	5	3	3	6	5	5	4	3	3	4	5	5	6	6	5	7	7	7	3	5	4	4	1	2	1
540	1	2	1			1.36666666666667	1.45	1.95	.7	5.8	5.75	4.25		1	5	24	1	2	4	3	3	5	4	5	5	3	2	2	1	3	2	2	2	2	3	5	6	6	3	3	2	3	3	5	4	5	2	4	4
541	1	2	1			-.55	-1.05	-.0499999999999998	-.55	3.8	5.5	2.75		2	999	31	1	24	4	2	3	3	4	3	2	4	3	3	5	5	3	3	4	4	5	6	5	7	6	6	6	7	6	4	3	3	3	2	3
542	1	2	1			.366666666666667	.45	.45	.2	2.4	4.75	2.5		2	4	31	2	2	3	3	3	4	4	4	4	5	3	4	4	3	3	2	3	4	5	6	6	7	5	5	4	5	4	4	3	4	2	4	2
543	10	1	5	2	2	.283333333333333	.7	-.0499999999999998	.2	5.4	6.25	3.5	1	2	4	24	1	2	4	2	2	3	4	5	5	4	2	5	6	2	4	2	1	2	5	3	4	6	1	2	2	4	1	5	4	4	2	3	2
544	10	1	5	2	2	-1.46666666666667	-1.55	-1.55	-1.3	2.2	3	2	1	2	1	28	2	2	4	4	4	4	3	4	4	6	4	3	4	2	4	2	2	3	4	5	5	4	2	3	2	4	3	4	4	4	2	4	3
545	10	1	5	2	2	.283333333333333	.7	-.0499999999999998	.2	2.2	3.5	3	1	1	3	26	2	2	4	3	3	4	4	4	4	2	3	2	1	3	3	3	2	4	3	2	4	4	4	2	3	4	3	4	4	4	4	4	4
546	10	1	5	2	2	.2	.2	-.0499999999999998	.45	1.8	2.5	3.75	1	2	3	41	2	2	4	4	4	4	5	5	5	7	2	1	2	3	3	3	1	2	3	3	6	6	2	3	3	4	4	4	4	4	2	2	3
547	10	1	5	2	2	-.883333333333333	-.8	-1.05	-.8	1.2	2.25	3.25	1	1	2	27	2	2	3	2	3	4	3	5	5	3	3	5	4	4	5	5	4	5	5	4	5	7	1	2	4	5	4	4	3	3	3	3	2
548	10	1	5	2	2	-.383333333333333	-.3	-.55	-.3	2.8	3.75	3.75	1	1	4	33	2	2	4	4	4	4	4	5	4	4	3	2	1	4	1	2	4	3	3	4	5	4	4	4	3	5	4	5	3	4	4	4	3
549	10	1	5	2	2	.45	.2	.2	.95	3.2	5.75	2.75	1	2	4	24	2	2	4	5	5	4	4	5	5	2	3	2	2	2	2	2	2	2	3	3	5	7	999	999	999	999	999	5	2	3	2	2	3
550	10	1	5	2	2	.45	.2	.2	.95	3.8	6	3	1	2	3	25	1	2	4	4	5	5	3	4	4	5	2	2	2	2	2	2	2	2	6	999	6	999	3	3	4	5	5	5	4	4	3	4	3
551	10	1	5	2	2	.116666666666667	-.0499999999999998	.2	.2	3	3	4.25	1	1	3	39	2	2	4	3	4	4	3	4	5	1	3	4	2	5	5	5	4	5	6	5	5	4	4	7	5	6	6	3	4	4	4	4	3
552	10	1	5	2	2	-1.21666666666667	-.3	-2.05	-1.3	5.6	6.25	2.75	1	1	4	33	2	2	4	4	4	5	3	4	5	6	1	2	2	2	2	2	2	2	2	5	6	7	2	2	1	4	3	5	3	3	2	3	4
553	10	1	5	2	2	-.8	-.8	-.8	-.8	4.2	5.75	2	1	2	4	27	2	2	5	4	4	4	4	4	4	5	3	2	2	2	2	2	2	2	5	4	4	4	5	5	4	6	6	5	4	4	2	3	3
554	10	1	5	2	2	-1.21666666666667	-.3	-1.8	-1.55	3	4	4.5	1	1	2	26	2	2	4	5	5	4	4	5	5	1	3	3	1	3	4	4	1	2	4	4	5	5	4	4	4	5	4	4	4	5	3	4	3
555	10	1	5	2	2	-.8	-.8	-.8	-.8	3.2	3.5	4	1	1	4	23	1	2	3	2	4	3	3	4	4	1	3	1	1	2	2	1	1	1	4	4	4	4	4	4	4	5	5	4	3	3	3	4	4
556	10	1	5	2	2	.0333333333333335	.2	-.3	.2	2.6	3.5	4	1	1	5	32	2	2	3	4	4	5	4	4	4	2	2	2	2	3	2	4	1	1	2	3	6	6	2	4	4	4	4	4	4	5	3	4	3
557	10	1	5	2	2	.2	.2	.2	.2	1.6	3.25	3.5	1	1	3	27	2	2	4	4	4	5	3	4	4	3	4	3	2	3	3	4	3	3	5	4	6	5	3	4	4	4	5	3	3	4	3	3	2
558	10	1	5	2	2	-2.05	-2.3	-1.8	-2.05	1	3.5	2	1	2	3	38	2	2	4	3	3	3	3	4	3	5	4	4	5	5	5	5	3	4	6	6	4	6	5	6	6	6	6	2	3	1	1	2	1
559	10	1	5	2	2	-1.46666666666667	-1.3	-1.3	-1.8	2.2	4.66666666666667	2	1	1	2	22	2	999	4	4	4	4	4	4	4	5	1	2	2	2	2	2	2	2	4	4	4	4	4	4	3	5	5	999	3	3	3	3	3
560	10	1	5	2	2	-.716666666666666	-.3	-1.05	-.8	2.4	5	2	1	2	4	26	1	2	5	5	5	5	3	5	5	5	3	2	2	2	2	2	1	1	3	4	5	7	4	4	3	5	4	999	4	4	3	4	4
561	10	1	5	2	2	-1.55	-1.05	-1.8	-1.8	4.4	5.75	2	1	2	3	23	1	2	4	4	5	5	3	5	5	5	3	1	1	1	1	1	1	1	1	4	6	7	2	3	3	4	4	5	3	3	2	3	3
562	10	1	5	2	2	-.466666666666667	.2	-.3	-1.3	2.6	3.5	3.75	1	2	2	20	1	2	3	5	4	5	5	5	4	4	3	2	2	3	2	2	1	1	3	3	6	6	2	2	3	3	3	4	4	4	4	4	2
563	10	1	5	2	2	-1.8	-1.8	-1.8	-1.8	2.8	5	2	1	2	2	21	1	2	5	5	5	5	4	5	5	6	3	1	1	1	1	1	1	1	5	4	5	4	2	2	1	3	3	5	4	4	4	4	4
564	10	1	5	2	2	-.216666666666666	-.3	-.3	-.0499999999999998	3	4.33333333333333	2.5	1	1	4	29	1	2	4	3	3	4	4	3	2	4	2	2	2	2	1	1	1	2	4	4	4	4	2	2	3	3	3	5	5	5	3	3	4
565	10	1	5	2	2	-.633333333333333	-.8	-1.05	-.0499999999999998	2.8	4.25	3.5	1	1	2	21	1	2	4	3	3	3	3	4	3	2	3	4	5	4	4	5	4	3	4	5	6	4	4	4	4	4	4	4	3	4	4	3	3
566	10	1	5	2	2	.366666666666667	.95	-.0499999999999998	.2	2	4.75	4.25	1	1	3	27	2	2	3	3	4	4	3	4	3	3	3	3	3	3	4	4	2	3	4	3	4	5	4	4	4	4	4	4	4	3	3	4	4
567	10	1	5	2	2	-1.8	-1.8	-1.8	-1.8	2.6	3.5	3	1	1	2	29	2	2	3	4	4	3	4	4	4	2	4	3	3	4	3	3	4	4	4	4	6	7	5	4	5	5	5	2	3	4	3	4	2
568	10	1	5	2	2	.116666666666667	.95	-.55	-.0499999999999998	2.4	3.5	3.75	1	1	5	43	2	2	4	5	5	4	4	5	4	5	3	2	4	4	4	5	2	3	3	4	4	4	4	3	4	4	4	4	4	4	4	4	4
569	10	1	5	2	2	-.633333333333333	-.8	-.55	-.55	2.8	3.5	3.5	1	2	4	28	2	2	5	4	3	4	3	3	4	5	3	5	2	5	4	5	4	4	5	5	4	4	4	5	3	4	4	4	3	5	4	3	3
570	10	1	5	2	2	1.2	1.2	1.2	1.2	2	3.25	2.75	1	1	3	22	1	2	3	4	3	3	3	4	3	1	2	3	4	6	4	4	2	3	4	5	4	4	4	6	5	4	4	4	3	3	4	4	4
571	10	1	5	2	2	.2	.45	.2	-.0499999999999998	2.6	3.25	3.75	1	1	5	26	1	2	3	3	4	3	4	4	3	4	3	4	1	4	3	3	2	2	3	4	6	5	3	5	4	4	4	5	3	4	4	4	3
572	10	1	5	2	2	-1.63333333333333	-1.3	-1.8	-1.8	1.8	5.25	1	1	1	4	25	2	2	3	3	4	3	4	4	3	5	3	2	2	2	1	2	3	2	4	4	6	7	3	3	4	5	4	4	4	4	3	4	3
573	10	1	5	2	2	-2.46666666666667	-1.8	-2.8	-2.8	2.4	4.5	1.75	1	2	4	28	2	999	4	4	3	3	3	4	4	5	2	2	2	2	2	2	2	2	2	3	6	6	2	2	1	3	2	5	4	5	4	4	4
574	10	1	5	2	2	-.133333333333333	.2	-.55	-.0499999999999998	3	3.25	3.75	1	1	1	24	2	2	4	4	2	3	4	4	4	4	2	1	1	4	2	4	2	3	5	5	5	6	6	6	6	6	6	4	3	3	2	4	4
575	10	1	5	2	2	-2.63333333333333	-2.3	-2.8	-2.8	1	3.66666666666667	1	1	1	3	24	2	2	4	4	4	4	3	4	5	1	4	2	2	2	1	2	1	2	3	4	5	7	2	2	3	4	3	5	2	3	1	2	3
576	10	1	5	2	2	-2.05	-1.8	-2.05	-2.3	1	4.25	1	1	2	2	21	2	2	5	5	5	4	3	5	5	7	1	1	1	1	1	1	1	1	3	2	5	6	3	3	4	4	3	5	4	4	3	3	3
577	10	1	5	2	2	-2.8	-2.8	-2.8	-2.8	1	1	1	1	1	3	23	2	2	4	4	4	5	3	4	4	3	5	2	2	2	2	2	2	2	5	4	6	7	6	5	3	4	5	5	1	2	1	1	3
578	10	1	5	2	2	-.0499999999999998	.2	-.55	.2	4.6	6	4	1	1	4	38	999	2	3	4	5	4	3	5	999	4	3	6	6	5	2	3	2	2	4	3	4	5	2	2	3	4	3	5	4	5	3	4	4
579	10	1	5	2	2	-.55	-1.55	.2	-.3	5.6	6	4.5	1	1	4	22	1	2	4	2	2	4	3	4	3	5	2	5	5	2	2	1	1	2	5	4	7	7	2	4	6	4	4	5	3	5	2	2	3
580	10	1	5	2	2	-2.8	-2.8	-2.8	-2.8	2	4	3	1	1	3	33	1	14	3	2	2	3	4	2	2	7	3	1	1	1	3	2	1	1	2	2	4	4	1	1	2	2	2	5	4	5	4	4	4
581	10	1	5	2	2	.116666666666667	.2	.2	-.0499999999999998	4.8	5.25	4	1	2	3	24	2	15	4	3	4	5	5	4	3	4	3	7	7	4	7	7	7	7	7	7	7	4	7	7	4	7	7	4	4	3	2	2	1
582	10	1	5	2	2	-.383333333333333	.95	-1.05	-1.05	3.6	5	5	1	1	3	26	2	2	4	3	2	4	5	2	2	5	4	6	3	5	6	2	3	5	7	5	6	6	2	5	5	3	4	2	4	1	2	1	2
583	9	1	4	1	1	-.55	-1.05	-.3	-.3	4.2	5.25	2.5	1	2	5	32	2	2	4	4	4	5	5	4	5	7	3	6	4	5	6	4	1	2	3	5	5	6	2	3	3	3	2	4	4	4	3	3	3
584	9	1	4	1	1	-2.8	-2.8	-2.8	-2.8	4.2	6.75	3.5	1	1	5	29	2	2	4	5	5	5	5	5	5	7	2	4	4	4	4	4	4	4	4	4	4	4	1	4	1	4	4	3	3	3	3	3	3
585	9	1	4	1	1	-.8	-.0499999999999998	-1.55	-.8	2.6	5.25	3.5	1	1	4	33	2	2	3	4	4	3	4	3	3	5	3	1	1	1	1	1	1	1	1	1	4	4	3	4	2	4	4	4	4	4	4	4	4
586	9	1	4	1	1	-.633333333333333	-.0499999999999998	-.55	-1.3	2.6	5.75	2	1	2	2	27	2	2	3	3	3	3	3	3	4	6	1	1	1	2	3	4	2	2	2	3	6	6	4	5	4	4	4	5	4	5	3	2	4
587	9	1	4	1	1	-1.38333333333333	-.8	-2.3	-1.05	2	3.5	3.25	1	1	3	32	2	2	5	3	3	3	4	3	2	5	2	1	1	5	2	3	1	2	2	3	5	6	2	4	4	3	2	5	5	5	3	4	3
588	9	1	4	1	1	-2.8	-2.8	-2.8	-2.8	2.8	3.5	2.5	1	1	2	28	2	2	3	5	5	5	4	5	5	5	2	2	1	1	2	3	1	2	2	6	5	4	2	4	4	4	4	4	4	4	4	4	2
589	9	1	4	1	1	-2.55	-2.3	-2.8	-2.55	1	5	2.25	1	1	3	28	2	2	4	4	3	5	4	5	5	5	4	3	3	4	5	3	2	3	3	3	6	6	6	6	5	4	6	2	3	3	3	4	2
590	9	1	4	1	1	-.8	-.8	-.8	-.8	3.2	3	3.25	1	1	4	35	2	2	4	3	3	4	3	3	4	4	3	2	2	3	2	2	3	3	2	2	7	6	2	3	2	2	2	4	3	5	2	3	1
591	9	1	4	1	1	.116666666666667	.2	-.0499999999999998	.2	2.2	3.5	2.5	1	1	5	42	2	2	5	4	4	4	3	5	5	5	2	1	1	2	2	1	1	1	2	2	7	6	2	3	3	4	4	4	4	4	4	4	3
592	9	1	4	1	1	-1.13333333333333	-1.05	-1.55	-.8	2.2	4	3	1	2	1	30	2	2	3	4	4	3	3	5	5	6	2	2	2	3	1	3	2	3	3	3	6	5	3	4	4	4	4	4	4	4	3	3	2
593	9	1	4	1	1	-1.71666666666667	-1.55	-1.8	-1.8	2	4	2	1	1	4	30	2	999	4	4	4	3	4	5	5	5	3	4	4	5	4	5	2	3	4	4	5	4	2	4	4	5	4	4	4	2	1	3	1
594	9	1	4	1	1	-2.63333333333333	-2.3	-2.8	-2.8	1	7	1.25	1	1	2	21	1	2	4	3	4	3	3	4	4	7	2	2	1	2	3	3	2	2	3	3	5	5	3	4	4	6	6	5	4	4	2	4	1
595	9	1	4	1	1	-1.8	.2	-2.8	-2.8	1	6.5	1	1	1	2	27	2	2	4	4	4	4	4	4	4	5	3	2	6	2	3	3	2	3	4	5	6	5	3	2	3	6	4	5	4	4	2	3	3
596	9	1	4	1	1	-2.3	-1.8	-2.8	-2.3	1.4	4.75	2.75	1	1	1	32	2	2	4	5	5	3	4	5	5	6	4	5	1	3	5	4	2	3	3	4	4	4	5	5	5	5	6	2	5	3	3	4	3
597	9	1	4	1	1	-2.8	-2.8	-2.8	-2.8	1	6.75	1	1	2	3	23	1	2	5	5	5	5	5	5	5	5	4	3	6	5	5	6	4	5	3	4	5	4	5	5	4	3	3	4	4	2	3	3	2
598	9	1	4	1	1	-1.46666666666667	-1.05	-2.05	-1.3	2.8	5.25	3.25	1	1	3	22	2	4	4	3	3	4	4	4	5	5	3	3	2	4	4	4	5	4	3	6	4	5	6	6	4	7	6	3	4	3	3	4	4
599	9	1	4	1	1	-2.3	-1.3	-2.8	-2.8	1	4	1	1	2	4	23	2	4	3	3	3	3	3	3	3	4	2	2	2	2	2	2	2	1	3	4	5	6	4	4	2	5	5	5	4	4	3	3	3
600	9	1	4	1	1	-1.96666666666667	-.3	-2.8	-2.8	1	5	1.25	1	2	2	23	2	2	4	4	4	4	4	5	5	6	2	2	2	2	2	1	1	2	6	4	4	7	2	3	4	5	5	5	3	4	3	3	3
601	11	3	1			1.28333333333333	1.2	.95	1.7	3.6	5	4	2	1	2	35	2	2	3	3	3	4	3	4	3	3	3	4	3	2	3	2	2	2	3	3	4	4	4	5	5	4	4	4	3	3	2	3	3
602	13	3	3	2	1	2.2	2.2	2.2	2.2	4	5.5	5	2	1	3	25	2	2	3	4	4	4	4	4	4	3	3	3	3	5	4	2	2	3	6	6	6	6	5	5	3	5	4	4	3	3	2	4	2
603	13	3	3	2	1	.533333333333334	-.0499999999999998	.7	.95	3.4	5.75	3.75	2	2	3	26	2	2	4	4	4	4	3	4	4	2	2	5	5	3	6	3	2	3	6	5	6	6	6	6	5	5	5	4	3	4	2	3	2
604	13	3	3	2	1	.7	.95	.45	.7	5	7	5	2	2	1	19	1	2	4	3	2	4	4	4	3	6	4	5	5	5	6	3	3	4	5	5	5	5	4	6	6	6	5	3	4	2	3	4	2
[truncated: 111 more columns]
